# Supplementary material for: Potential of miRNAs in Plasma Extracellular Vesicle for the Stratification of Prostate Cancer in a South African Population
Source: Cancers (Basel). 2023 Aug 4;15(15):3968. doi: 10.3390/cancers15153968 (PMC10417259; doi:10.3390/cancers15153968)
Supplement: Supplementary file 1 [file cancers-15-03968-s001.zip]

Archive with 3 entries (3 files):
- Supplementary Figure S1.pdf
- Supplementary Material File S1.pdf
- Supplementary Tables.xlsx
