# Supplementary material for: Potential of miRNAs in Plasma Extracellular Vesicle for the Stratification of Prostate Cancer in a South African Population
Source: Cancers (Basel). 2023 Aug 4;15(15):3968. doi: 10.3390/cancers15153968 (PMC10417259; doi:10.3390/cancers15153968)
Supplement: Supplementary file 1 [file cancers-15-03968-s001.zip › Supplementary Tables.xlsx]

## Sheet: Captions to the Tables
Caption to the Tables
Table S1	Differential expressed EV miRNAs in low Gleason compared to the high Gleason groups in the South African prostate cancer patients
Table S2	miRNAs reported in the literature to associated with African ancestry in prostate cancer
Table S3	Differential expressed EV miRNAs in low Gleason compared to the high Gleason groups in the TCGA Dataset
Table S4	Mienturnet Enrichment results with miRTarBase using the seven deregulated miRNAs as input
Table S5	The strong and weak interactions in the MiRNA-target genes network analysis (miRTarBase) using the seven miRNA set as input
Table S6	The gene ontology results predicted the miEAA 2.0 - miRNA Enrichment and Annotation tool using the seven miRNA set as input
Table S7	Cell ontology predictions of the seven miRNA
Table S8	Cellular location prediction using miRNALoc tool with the seven miRNA set
Table S9	Demographics and clinica data of the South African cohort and copy number of EV miRNA quantified by qPCR
Table S10	The correlation between the miRNA pairs and severity of PCa

## Sheet: Table S1
Table S1. Differential expressed EV miRNAs in low Gleason compared to the high Gleason groups in the South African Prostate Cancer Dataset
miRNA	logFC	p-value	FDR
hsa-miR-4485-5p	-10.78	4.85e-16	1.42e-13
hsa-miR-4485-3p	-9.37	2.53e-12	3.71e-10
hsa-miR-4284	-6.98	1.18e-10	1.16e-08
hsa-miR-3123	-12.21	3.72e-10	2.73e-08
hsa-miR-4484	-10.14	1.06e-09	6.21e-08
hsa-miR-1282	-9.6	6.58e-09	3.22e-07
p-hsa-miR-146	-7.75	1.86e-08	7.45e-07
hsa-miR-1973	-8.87	2.03e-08	7.45e-07
hsa-miR-4461	-10.42	4.70e-08	1.54e-06
hsa-miR-6880-3p	-8.68	1.40e-07	4.13e-06
hsa-miR-6723-5p	-10.78	9.84e-07	2.46e-05
p-hsa-miR-249	-8.06	1.01e-06	2.46e-05
hsa-miR-6873-3p	-5.52	1.67e-06	3.78e-05
p-hsa-miR-102-1__p-hsa-miR-102-2__p-hsa-miR-102-3	-5.44	3.42e-06	7.17e-05
hsa-miR-5096	-4.47	4.12e-06	7.81e-05
hsa-miR-6830-3p	-4.63	4.25e-06	7.81e-05
hsa-miR-1273g-3p	-4.14	4.52e-06	7.81e-05
hsa-miR-6739-5p	-6.19	6.39e-06	1.04e-04
hsa-miR-4668-5p	-3.53	7.21e-06	1.12e-04
hsa-miR-4644	-5.33	9.37e-06	1.38e-04
hsa-miR-4454	3.5	2.35e-05	3.29e-04
hsa-miR-451a	3.27	5.50e-05	7.35e-04
p-hsa-miR-121	-7.93	1.12e-04	1.43e-03
hsa-miR-6510-5p	-4.47	1.21e-04	1.43e-03
hsa-miR-877-3p	-5.88	1.22e-04	1.43e-03
hsa-miR-6832-3p	-4.33	1.74e-04	1.97e-03
hsa-miR-33a-5p	-3.7	2.20e-04	2.40e-03
hsa-miR-10a-5p	9.21	2.78e-04	2.92e-03
p-hsa-miR-6	-3.6	3.63e-04	3.68e-03
hsa-miR-3195	9.08	4.60e-04	4.51e-03
hsa-miR-7107-5p	-4.14	6.16e-04	5.84e-03
p-hsa-miR-135	-4.3	6.58e-04	5.96e-03
hsa-miR-6741-3p	-6.5	6.69e-04	5.96e-03
hsa-miR-6809-3p	-4.48	7.06e-04	6.11e-03
hsa-miR-6809-5p	-4.03	1.12e-03	9.44e-03
p-hsa-miR-208	-3.51	1.37e-03	1.12e-02
hsa-miR-20a-5p	2.64	1.43e-03	1.14e-02
hsa-miR-139-5p	3.45	2.76e-03	2.13e-02
hsa-miR-4326	-6.56	3.18e-03	2.40e-02
hsa-miR-556-3p	-5.31	3.39e-03	2.49e-02
hsa-miR-483-5p	-3.82	3.58e-03	2.57e-02
hsa-miR-4488	3.97	4.71e-03	3.29e-02
p-hsa-miR-103	-2.47	4.85e-03	3.31e-02
hsa-miR-194-5p	3.45	5.11e-03	3.34e-02
hsa-miR-877-5p	-3.11	5.12e-03	3.34e-02
hsa-miR-144-5p	2.3	5.72e-03	3.56e-02
hsa-miR-6126	-4.21	5.77e-03	3.56e-02
hsa-let-7i-5p	1.95	5.81e-03	3.56e-02
hsa-miR-130a-3p	-2.08	6.77e-03	4.06e-02
hsa-miR-4668-3p	-3.77	7.09e-03	4.17e-02
hsa-miR-107	-3.42	7.40e-03	4.26e-02
p-hsa-miR-336	3.1	8.42e-03	4.72e-02
hsa-miR-1273a	-3.08	8.50e-03	4.72e-02
hsa-miR-7111-3p	-3.55	9.12e-03	4.97e-02
hsa-miR-450a-5p	7.94	1.08e-02	5.80e-02
hsa-miR-92a-3p	2.05	1.23e-02	6.42e-02
hsa-miR-7150	8.02	1.24e-02	6.42e-02
hsa-miR-424-5p	2.21	1.32e-02	6.69e-02
hsa-miR-6865-3p	-4.91	1.46e-02	7.30e-02
hsa-miR-532-5p	2.52	1.64e-02	8.05e-02
hsa-miR-16-5p	1.89	1.67e-02	8.05e-02
hsa-miR-221-3p	-2.08	1.83e-02	8.51e-02
hsa-miR-326	-2.15	1.84e-02	8.51e-02
hsa-miR-93-5p	1.67	1.85e-02	8.51e-02
hsa-miR-3613-5p	-1.87	2.19e-02	9.89e-02
hsa-miR-192-5p	2.01	2.32e-02	1.03e-01
hsa-miR-30c-5p	2.17	2.52e-02	1.11e-01
hsa-miR-6087	3.09	2.59e-02	1.12e-01
p-hsa-miR-335	1.81	2.68e-02	1.14e-01
hsa-miR-5100	2.1	2.82e-02	1.17e-01
hsa-miR-1285-5p	-3.13	2.83e-02	1.17e-01
hsa-miR-1285-3p	-3.78	2.98e-02	1.21e-01
p-hsa-miR-338	2.16	3.02e-02	1.21e-01
hsa-miR-376c-3p	-1.87	3.21e-02	1.26e-01
hsa-miR-1277-3p	-2.88	3.22e-02	1.26e-01
p-hsa-miR-4	-2.81	3.25e-02	1.26e-01
hsa-miR-19a-3p	1.4	3.62e-02	1.36e-01
hsa-miR-374a-5p	2.47	3.62e-02	1.36e-01
hsa-miR-7641	4.18	3.68e-02	1.36e-01
hsa-miR-125a-5p	2.32	3.73e-02	1.36e-01
hsa-miR-27a-3p	1.66	3.75e-02	1.36e-01
hsa-miR-486-5p	1.95	3.88e-02	1.39e-01
hsa-miR-1260b	-2.54	4.10e-02	1.45e-01
hsa-miR-30a-3p	2.57	4.28e-02	1.50e-01
hsa-miR-4290	-3.29	4.42e-02	1.52e-01
hsa-miR-429	-3.29	4.50e-02	1.52e-01
hsa-miR-409-3p	-1.83	4.51e-02	1.52e-01
hsa-miR-20b-5p	1.72	4.63e-02	1.55e-01
p-hsa-miR-9	7.35	4.74e-02	1.57e-01
hsa-miR-150-5p	1.38	4.94e-02	1.59e-01
hsa-miR-32-5p	1.88	5.05e-02	1.59e-01
hsa-miR-6089	7.02	5.07e-02	1.59e-01
hsa-miR-6878-3p	-2.12	5.10e-02	1.59e-01
hsa-miR-320a	-2.67	5.12e-02	1.59e-01
hsa-miR-324-3p	3.14	5.14e-02	1.59e-01
hsa-miR-30a-5p	7.53	5.25e-02	1.61e-01
hsa-miR-26b-5p	2.05	5.45e-02	1.65e-01
hsa-miR-16-2-3p	1.7	5.67e-02	1.70e-01
hsa-miR-505-5p	4.27	5.79e-02	1.72e-01
hsa-miR-1307-3p	-2.28	5.88e-02	1.73e-01
hsa-miR-190a-3p	6.91	6.09e-02	1.77e-01
hsa-miR-4492	7.37	6.38e-02	1.84e-01
hsa-miR-29c-3p	1.35	7.58e-02	2.16e-01
hsa-miR-214-3p	-2.76	7.67e-02	2.17e-01
hsa-miR-29a-3p	1.38	7.94e-02	2.22e-01
hsa-miR-361-5p	7.15	8.41e-02	2.33e-01
hsa-miR-548d-3p	2.29	8.48e-02	2.33e-01
hsa-miR-193a-5p	7.19	8.63e-02	2.33e-01
hsa-miR-1303	-1.66	8.64e-02	2.33e-01
hsa-miR-4732-3p	7.12	8.76e-02	2.34e-01
hsa-miR-25-3p	1.25	9.71e-02	2.57e-01
hsa-let-7c-5p	1.57	9.79e-02	2.57e-01
hsa-miR-625-5p	6.77	1.08e-01	2.81e-01
hsa-miR-545-3p	3.98	1.09e-01	2.81e-01
hsa-miR-186-5p	1.21	1.12e-01	2.87e-01
hsa-miR-6882-3p	6.83	1.15e-01	2.92e-01
p-hsa-miR-261	-2.65	1.23e-01	3.08e-01
hsa-let-7e-5p	2.09	1.24e-01	3.08e-01
hsa-miR-3615	6.74	1.28e-01	3.16e-01
hsa-miR-339-5p	6.87	1.29e-01	3.16e-01
p-hsa-miR-330	-1.02	1.31e-01	3.16e-01
hsa-miR-1290	3.32	1.31e-01	3.16e-01
hsa-miR-744-5p	-1.73	1.32e-01	3.16e-01
hsa-let-7i-3p	2.78	1.38e-01	3.27e-01
p-hsa-miR-247	1.19	1.41e-01	3.31e-01
hsa-miR-18a-3p	6.57	1.43e-01	3.34e-01
hsa-miR-126-3p	1.01	1.48e-01	3.42e-01
hsa-miR-7704	-1.42	1.50e-01	3.42e-01
hsa-miR-19b-3p	1	1.50e-01	3.42e-01
hsa-miR-30e-5p	1.34	1.56e-01	3.53e-01
hsa-miR-136-3p	3.49	1.58e-01	3.54e-01
hsa-miR-483-3p	6.08	1.59e-01	3.54e-01
hsa-miR-3960	-1.17	1.66e-01	3.67e-01
hsa-miR-424-3p	1.96	1.72e-01	3.78e-01
hsa-miR-1229-3p	-2.62	1.74e-01	3.79e-01
hsa-let-7d-3p	-1.04	1.78e-01	3.84e-01
p-hsa-miR-256	-2.7	1.80e-01	3.85e-01
hsa-miR-19b-1-5p	-1.59	1.82e-01	3.87e-01
hsa-miR-30d-5p	3.08	1.86e-01	3.93e-01
hsa-miR-181a-5p	1.86	1.91e-01	4.01e-01
hsa-miR-342-3p	1.01	2.00e-01	4.16e-01
hsa-miR-532-3p	3.4	2.01e-01	4.16e-01
hsa-miR-143-3p	-1.03	2.03e-01	4.17e-01
hsa-miR-625-3p	-1.21	2.04e-01	4.17e-01
hsa-miR-301a-3p	-1.25	2.08e-01	4.19e-01
hsa-miR-28-5p	1.7	2.09e-01	4.19e-01
hsa-miR-324-5p	-1.07	2.09e-01	4.19e-01
hsa-miR-660-5p	1.32	2.12e-01	4.19e-01
hsa-miR-130b-5p	-1.79	2.12e-01	4.19e-01
hsa-miR-144-3p	1.02	2.17e-01	4.25e-01
hsa-miR-199a-5p	-1.14	2.18e-01	4.25e-01
hsa-miR-340-5p	1.94	2.28e-01	4.39e-01
hsa-miR-224-5p	1.14	2.28e-01	4.39e-01
p-hsa-miR-12	-1.89	2.31e-01	4.40e-01
hsa-miR-199b-5p	-1.79	2.32e-01	4.40e-01
hsa-miR-151a-3p	-0.82	2.40e-01	4.49e-01
hsa-miR-126-5p	-0.81	2.41e-01	4.49e-01
hsa-miR-15a-5p	1.26	2.41e-01	4.49e-01
hsa-miR-6073	1.13	2.45e-01	4.51e-01
hsa-miR-23a-3p	-0.78	2.46e-01	4.51e-01
hsa-miR-7111-5p	2.14	2.48e-01	4.53e-01
hsa-miR-15b-3p	0.85	2.52e-01	4.57e-01
hsa-miR-24-2-5p	-2.08	2.60e-01	4.69e-01
hsa-miR-374a-3p	1.32	2.68e-01	4.80e-01
hsa-let-7b-3p	1.1	2.88e-01	5.12e-01
hsa-miR-425-5p	0.84	3.00e-01	5.32e-01
hsa-miR-22-5p	-0.91	3.04e-01	5.36e-01
hsa-miR-24-3p	0.68	3.09e-01	5.41e-01
hsa-miR-130b-3p	-0.87	3.14e-01	5.43e-01
hsa-miR-423-3p	1.01	3.14e-01	5.43e-01
hsa-miR-3656	-1.94	3.29e-01	5.59e-01
hsa-miR-654-3p	-1.68	3.29e-01	5.59e-01
hsa-miR-376a-3p	-1.89	3.29e-01	5.59e-01
hsa-miR-26a-5p	0.87	3.43e-01	5.79e-01
hsa-miR-421	1.66	3.47e-01	5.83e-01
hsa-miR-362-3p	1.03	3.49e-01	5.83e-01
hsa-let-7g-5p	0.66	3.57e-01	5.93e-01
hsa-miR-4497	-0.8	3.78e-01	6.22e-01
hsa-miR-30e-3p	0.71	3.79e-01	6.22e-01
hsa-miR-1246	0.7	3.86e-01	6.30e-01
hsa-miR-4775	-1.1	3.88e-01	6.30e-01
hsa-miR-106b-3p	-1.04	3.96e-01	6.34e-01
hsa-miR-487b-3p	-1.38	3.97e-01	6.34e-01
hsa-miR-4446-3p	-1.4	3.97e-01	6.34e-01
hsa-miR-29b-3p	0.66	4.01e-01	6.37e-01
hsa-miR-152-3p	2.01	4.05e-01	6.41e-01
hsa-miR-619-5p	2.1	4.09e-01	6.43e-01
hsa-let-7a-3p	0.66	4.11e-01	6.43e-01
hsa-miR-183-5p	1.48	4.16e-01	6.47e-01
hsa-miR-92b-3p	1.02	4.31e-01	6.66e-01
hsa-miR-628-3p	-0.82	4.51e-01	6.84e-01
p-hsa-miR-235-3__p-hsa-miR-235-2__p-hsa-miR-235-1	-0.62	4.52e-01	6.84e-01
hsa-let-7f-2-3p	-1.22	4.55e-01	6.84e-01
hsa-miR-99b-5p	0.96	4.58e-01	6.84e-01
hsa-miR-548t-3p__hsa-miR-548aa	1.43	4.58e-01	6.84e-01
hsa-let-7d-5p	0.55	4.60e-01	6.84e-01
hsa-miR-15b-5p	0.74	4.60e-01	6.84e-01
hsa-miR-145-3p	1.23	4.62e-01	6.84e-01
hsa-miR-382-5p	-0.93	4.63e-01	6.84e-01
hsa-miR-543	1.43	4.72e-01	6.95e-01
hsa-miR-106b-5p	0.79	4.82e-01	7.06e-01
hsa-miR-10b-5p	1.3	4.93e-01	7.13e-01
hsa-miR-548a-3p	-1.34	4.93e-01	7.13e-01
hsa-miR-484	0.64	4.97e-01	7.13e-01
hsa-miR-576-5p	0.63	4.98e-01	7.13e-01
hsa-miR-1-3p	0.81	5.02e-01	7.13e-01
hsa-miR-148b-3p	0.64	5.02e-01	7.13e-01
hsa-miR-222-3p	0.58	5.04e-01	7.13e-01
hsa-miR-223-3p	0.44	5.11e-01	7.19e-01
hsa-miR-4286	0.64	5.21e-01	7.28e-01
hsa-miR-607	0.87	5.24e-01	7.28e-01
hsa-miR-185-5p	-0.47	5.25e-01	7.28e-01
hsa-miR-495-3p	-0.83	5.42e-01	7.48e-01
hsa-miR-7-1-3p	-0.5	5.50e-01	7.56e-01
hsa-miR-363-3p	0.59	5.56e-01	7.60e-01
hsa-miR-148a-3p	-0.8	5.74e-01	7.82e-01
hsa-miR-21-5p	-0.39	5.79e-01	7.84e-01
hsa-miR-331-3p	-0.65	5.81e-01	7.84e-01
hsa-miR-140-5p	-0.53	5.87e-01	7.88e-01
hsa-miR-101-3p	0.43	5.90e-01	7.88e-01
p-hsa-miR-232	-0.52	6.03e-01	8.00e-01
hsa-miR-191-5p	0.34	6.04e-01	8.00e-01
hsa-miR-142-5p	0.33	6.07e-01	8.01e-01
hsa-miR-345-5p	-0.76	6.15e-01	8.08e-01
hsa-miR-598-3p	0.61	6.19e-01	8.09e-01
hsa-miR-1301-3p	-0.95	6.23e-01	8.09e-01
hsa-miR-337-3p	-0.49	6.35e-01	8.09e-01
hsa-miR-151a-5p	0.44	6.36e-01	8.09e-01
hsa-miR-505-3p	0.73	6.37e-01	8.09e-01
hsa-miR-627-5p	1.18	6.38e-01	8.09e-01
hsa-miR-30d-3p	0.94	6.43e-01	8.09e-01
hsa-miR-590-5p	-0.4	6.43e-01	8.09e-01
hsa-miR-27b-3p	-0.41	6.50e-01	8.09e-01
hsa-miR-340-3p	-0.76	6.51e-01	8.09e-01
hsa-miR-10b-3p	1.42	6.51e-01	8.09e-01
hsa-miR-197-3p	-0.83	6.52e-01	8.09e-01
p-hsa-miR-106	0.72	6.52e-01	8.09e-01
hsa-miR-4307	-0.65	6.58e-01	8.10e-01
hsa-let-7a-5p	0.3	6.58e-01	8.10e-01
hsa-let-7b-5p	0.29	6.61e-01	8.10e-01
hsa-miR-323b-3p	0.49	6.66e-01	8.12e-01
hsa-miR-4448	-0.55	6.75e-01	8.20e-01
hsa-miR-26b-3p	-0.49	6.80e-01	8.22e-01
hsa-miR-4516	0.47	6.82e-01	8.22e-01
hsa-miR-454-3p	-0.65	6.90e-01	8.25e-01
hsa-miR-93-3p	-0.74	6.90e-01	8.25e-01
hsa-miR-33a-3p	-0.79	7.00e-01	8.34e-01
hsa-miR-145-5p	-0.45	7.13e-01	8.45e-01
hsa-miR-328-3p	0.31	7.24e-01	8.52e-01
hsa-miR-323a-3p	-0.63	7.25e-01	8.52e-01
hsa-miR-335-5p	-0.25	7.32e-01	8.57e-01
hsa-miR-339-3p	-0.43	7.38e-01	8.59e-01
hsa-miR-4532	0.28	7.39e-01	8.59e-01
hsa-miR-32-3p	0.52	7.49e-01	8.65e-01
hsa-miR-128-3p	0.3	7.50e-01	8.65e-01
hsa-miR-425-3p	-0.33	7.55e-01	8.65e-01
hsa-miR-28-3p	-0.25	7.56e-01	8.65e-01
hsa-let-7f-5p	0.22	7.60e-01	8.66e-01
hsa-miR-5193	-0.51	7.79e-01	8.84e-01
hsa-miR-590-3p	-0.26	7.89e-01	8.93e-01
hsa-miR-494-3p	-0.46	7.96e-01	8.96e-01
hsa-miR-18a-5p	0.59	7.99e-01	8.96e-01
hsa-miR-320b	-0.45	8.03e-01	8.97e-01
hsa-miR-98-5p	0.16	8.31e-01	9.16e-01
hsa-let-7f-1-3p	0.2	8.33e-01	9.16e-01
hsa-miR-142-3p	0.17	8.33e-01	9.16e-01
hsa-miR-4787-5p	0.47	8.35e-01	9.16e-01
hsa-miR-574-5p	-0.29	8.35e-01	9.16e-01
hsa-miR-199b-3p__hsa-miR-199a-3p	-0.15	8.39e-01	9.17e-01
hsa-miR-361-3p	-0.18	8.42e-01	9.17e-01
hsa-miR-23b-3p	-0.12	8.68e-01	9.41e-01
p-hsa-miR-317	0.11	8.77e-01	9.48e-01
hsa-miR-190a-5p	-0.15	9.15e-01	9.77e-01
hsa-miR-98-3p	0.14	9.17e-01	9.77e-01
hsa-miR-2355-3p	0.32	9.22e-01	9.77e-01
hsa-miR-146b-5p	-0.06	9.27e-01	9.77e-01
hsa-miR-664a-3p	-0.12	9.31e-01	9.77e-01
hsa-miR-196b-5p	-0.12	9.31e-01	9.77e-01
hsa-miR-411-3p	-0.3	9.32e-01	9.77e-01
hsa-miR-140-3p	0.06	9.33e-01	9.77e-01
hsa-miR-30b-5p	-0.04	9.34e-01	9.77e-01
hsa-miR-574-3p	0.06	9.40e-01	9.77e-01
p-hsa-miR-31	0.12	9.40e-01	9.77e-01
p-hsa-miR-125	-0.14	9.46e-01	9.77e-01
hsa-miR-652-3p	-0.04	9.50e-01	9.77e-01
hsa-miR-22-3p	-0.06	9.50e-01	9.77e-01
hsa-miR-103a-2-5p	0.12	9.58e-01	9.82e-01
hsa-miR-146a-5p	0.03	9.66e-01	9.85e-01
hsa-miR-20a-3p	-0.18	9.73e-01	9.85e-01
hsa-miR-485-3p	0.04	9.74e-01	9.85e-01
hsa-miR-493-5p	0.1	9.75e-01	9.85e-01
hsa-miR-223-5p	-0.12	9.85e-01	9.92e-01
hsa-miR-369-3p	0.02	1.00e+00	1.00e+00
hsa-miR-5585-3p	0	1.00e+00	1.00e+00

## Sheet: Table S2
Table S2. miRNAs reported in the literature to associated with African ancestry in Prostate Cancer
miRNA assosiated with African ancestry				Reference
miR-541; miR-34-5p; miR-135b; miR-299-3p; miR-491-5p; miR-30e				[1]
miR-26a				[2]
hsa-miR-125b-2-3p; hsa-miR-758-3p; hsa-miR-99b-5p; hsa-miR-133a-5p; hsa-miR-34a-5p; hsa-miR-96-5p; hsa-miR-130b-3p; hsa-miR-542-5p; hsa-miR-572; hsa-miR-378a-5p				[3]
miR-3939; miR-6716-5p; miR-5189-5p				[4]
miR-22; miR-212				[5]
miR-34b				[6]
miR-182				[7, 8]
miR-130b				[9]
miR-24				[10]
miR-30c-1, miR-1b-1, miR-219, miR-26a				[11]
miR-21; miR-30c				[12]
miR-152				[13]
miR-99b				[14]
Let-7c; miR-106a; miR-125b1 ; miR-152; miR-17 ; miR-19b; miR-193b; miR-197; miR-29b1; miR-200b; miR-30b; miR-30c1; miR-30c2; miR-363; miR-376b; miR-429; miR-450; miR-99a				[15]
miR-99b-5p				[16]
[1]	Ottman R, Ganapathy K, Lin H-Y, Osterman CD, Dutil J, Matta J, et al. Differential Expression of miRNAs Contributes to Tumor Aggressiveness and Racial Disparity in African American Men with Prostate Cancer. Cancers (Basel) 2023;15. https://doi.org/10.3390/cancers15082331.
[2]	Theodore SC, Rhim JS, Turner T, Yates C. MiRNA 26a expression in a novel panel of African American prostate cancer cell lines. Ethn Dis 2010;20:S1-96–100.
[3]	Wang B-D, Ceniccola K, Yang Q, Andrawis R, Patel V, Ji Y, et al. Identification and Functional Validation of Reciprocal microRNA–mRNA Pairings in African American Prostate Cancer Disparities. Clin Cancer Res 2015;21:4970–84. https://doi.org/10.1158/1078-0432.CCR-14-1566.
[4]	Ali HEA, Gaballah MSA, Gaballa R, Mahgoub S, Hassan ZA, Toraih EA, et al. Small Extracellular Vesicle-Derived microRNAs Stratify Prostate Cancer Patients According to Gleason Score, Race and Associate with Survival of African American and Caucasian Men. Cancers (Basel) 2021;13. https://doi.org/10.3390/cancers13205236.
[5]	Yang Y, Jia D, Kim H, Abd Elmageed ZY, Datta A, Davis R, et al. Dysregulation of miR-212 Promotes Castration Resistance through hnRNPH1-Mediated Regulation of AR and AR-V7: Implications for Racial Disparity of Prostate Cancer. Clin Cancer Res an Off J Am Assoc Cancer Res 2016;22:1744–56. https://doi.org/10.1158/1078-0432.CCR-15-1606.
[6]	Shiina M, Hashimoto Y, Kato T, Yamamura S, Tanaka Y, Majid S, et al. Differential expression of miR-34b and androgen receptor pathway regulate prostate cancer aggressiveness between African-Americans and Caucasians. Oncotarget 2017;8:8356–68. https://doi.org/10.18632/oncotarget.14198.
[7]	Shiina M, Hashimoto Y, Kulkarni P, Dasgupta P, Shahryari V, Yamamura S, et al. Role of miR-182/PDCD4 axis in aggressive behavior of prostate cancer in the African Americans. BMC Cancer 2021;21:1028. https://doi.org/10.1186/s12885-021-08723-6.
[8]	Baumann B, Acosta AM, Richards Z, Deaton R, Sapatynska A, Murphy A, et al. Association of High miR-182 Levels with Low-Risk Prostate Cancer. Am J Pathol 2019;189:911–23. https://doi.org/https://doi.org/10.1016/j.ajpath.2018.12.014.
[9]	Hashimoto Y, Shiina M, Dasgupta P, Kulkarni P, Kato T, Wong RK, et al. Upregulation of miR-130b Contributes to Risk of Poor Prognosis and Racial Disparity in African-American Prostate Cancer. Cancer Prev Res 2019;12:585–98. https://doi.org/10.1158/1940-6207.CAPR-18-0509.
[10]	Hashimoto Y, Shiina M, Kato T, Yamamura S, Tanaka Y, Majid S, et al. The role of miR-24 as a race related genetic factor in prostate cancer. Oncotarget 2017;8:16581–93. https://doi.org/10.18632/oncotarget.15016.
[11]	Calin GA, Croce CM. MicroRNA signatures in human cancers. Nat Rev Cancer 2006;6:857–66. https://doi.org/10.1038/nrc1997.
[12]	Ren Q, Liang J, Wei J, Basturk O, Wang J, Daniels G, et al. Epithelial and stromal expression of miRNAs during prostate cancer progression. Am J Transl Res 2014;6:329–39.
[13]	Theodore SC, Davis M, Zhao F, Wang H, Chen D, Rhim J, et al. MicroRNA profiling of novel African American and Caucasian Prostate Cancer cell lines reveals a reciprocal regulatory relationship of miR-152 and DNA methyltranferase 1. Oncotarget 2014;5:3512–25. https://doi.org/10.18632/oncotarget.1953.
[14]	Srivastava A, Goldberger H, Dimtchev A, Ramalinga M, Chijioke J, Marian C, et al. MicroRNA profiling in prostate cancer--the diagnostic potential of urinary miR-205 and miR-214. PLoS One 2013;8:e76994. https://doi.org/10.1371/journal.pone.0076994.
[15]	Yates C, Long MD, Campbell MJ, Sucheston-Campbell L. miRNAs as drivers of TMPRSS2-ERG negative prostate tumors in African American men. Front Biosci (Landmark Ed 2017;22:212–29. https://doi.org/10.2741/4482.
[16]	Gujrati H, Ha S, Waseem M, Wang B-D. Downregulation of miR-99b-5p and Upregulation of Nuclear mTOR Cooperatively Promotes the Tumor Aggressiveness and Drug Resistance in African American Prostate Cancer. Int J Mol Sci 2022;23. https://doi.org/10.3390/ijms23179643.

## Sheet: Table S3
Table S3. Differential expressed EV miRNAs in low Gleason compared to the high Gleason groups in the TCGA Dataset
	logFC	PValue	FDR
hsa-mir-483	4.43	1.14e-54	1.20e-51
hsa-mir-508	-3.44	7.42e-34	3.88e-31
hsa-mir-592	1.88	1.28e-30	4.45e-28
hsa-mir-210	1.45	6.24e-28	1.63e-25
hsa-mir-372	-2.94	2.77e-19	5.80e-17
hsa-mir-514-1	-2.52	3.68e-18	6.29e-16
hsa-mir-425	0.57	4.21e-18	6.29e-16
hsa-mir-1274b	-1.43	6.30e-18	7.46e-16
hsa-mir-708	0.55	6.42e-18	7.46e-16
hsa-mir-514-3	-2.52	9.26e-18	9.69e-16
hsa-mir-3676	-1.25	1.09e-17	1.04e-15
hsa-mir-514-2	-2.5	1.82e-17	1.59e-15
hsa-mir-21	0.43	3.79e-17	3.05e-15
hsa-mir-519a-1	-3.04	6.09e-17	4.55e-15
hsa-mir-509-2	-2.52	4.28e-16	2.99e-14
hsa-mir-509-3	-2.55	7.67e-16	5.02e-14
hsa-mir-217	0.82	8.54e-16	5.25e-14
hsa-mir-133b	-0.95	1.15e-15	6.69e-14
hsa-mir-222	-0.56	3.51e-15	1.87e-13
hsa-mir-506	-3.04	3.58e-15	1.87e-13
hsa-mir-509-1	-2.41	1.26e-14	6.27e-13
hsa-mir-133a-2	-0.95	2.62e-14	1.25e-12
hsa-mir-133a-1	-0.76	2.82e-14	1.28e-12
hsa-mir-221	-0.55	1.55e-12	6.77e-11
hsa-mir-30e	-0.23	9.43e-12	3.94e-10
hsa-mir-519a-2	-2.41	1.25e-11	5.02e-10
hsa-mir-1-2	-0.59	2.98e-11	1.16e-09
hsa-mir-30a	-0.39	6.00e-11	2.24e-09
hsa-mir-522	-2.46	6.79e-11	2.45e-09
hsa-mir-582	-0.57	1.24e-10	4.32e-09
hsa-mir-197	0.27	1.63e-10	5.50e-09
hsa-let-7d	0.19	2.47e-10	8.07e-09
hsa-mir-137	1.74	2.55e-10	8.10e-09
hsa-mir-378	-0.45	5.56e-10	1.71e-08
hsa-mir-653	0.54	1.18e-09	3.54e-08
hsa-mir-516a-1	-2.18	1.51e-09	4.39e-08
hsa-mir-516a-2	-2.17	1.64e-09	4.64e-08
hsa-mir-129-2	0.94	2.96e-09	8.16e-08
hsa-mir-126	0.34	7.42e-09	1.99e-07
hsa-mir-93	0.35	9.74e-09	2.55e-07
hsa-mir-301a	0.37	1.43e-08	3.64e-07
hsa-mir-129-1	0.85	4.02e-08	1.00e-06
hsa-mir-589	0.25	5.18e-08	1.26e-06
hsa-mir-181a-1	0.25	5.39e-08	1.26e-06
hsa-mir-574	-0.24	5.43e-08	1.26e-06
hsa-mir-139	-0.35	5.62e-08	1.28e-06
hsa-mir-23c	-0.9	6.69e-08	1.49e-06
hsa-mir-216a	0.78	1.06e-07	2.30e-06
hsa-mir-891a	-0.67	2.28e-07	4.86e-06
hsa-mir-2115	0.95	3.12e-07	6.52e-06
hsa-mir-378c	-0.36	3.49e-07	7.15e-06
hsa-mir-503	0.56	8.25e-07	1.66e-05
hsa-mir-125b-1	-0.24	1.05e-06	2.07e-05
hsa-mir-371	-1.36	1.08e-06	2.10e-05
hsa-mir-192	0.31	1.21e-06	2.30e-05
hsa-mir-1301	0.35	1.60e-06	2.98e-05
hsa-mir-493	0.34	1.78e-06	3.27e-05
hsa-mir-96	0.34	2.29e-06	4.12e-05
hsa-mir-194-2	0.24	3.31e-06	5.87e-05
hsa-mir-194-1	0.25	3.41e-06	5.95e-05
hsa-mir-513c	-1.22	3.61e-06	6.19e-05
hsa-mir-30c-2	-0.22	3.93e-06	6.63e-05
hsa-mir-16-1	0.19	4.42e-06	7.34e-05
hsa-mir-3065	0.41	5.12e-06	8.36e-05
hsa-mir-145	-0.3	5.48e-06	8.82e-05
hsa-mir-106b	0.19	7.41e-06	1.17e-04
hsa-mir-449a	1.06	9.37e-06	1.44e-04
hsa-mir-18b	0.52	9.37e-06	1.44e-04
hsa-mir-128-1	0.19	1.08e-05	1.64e-04
hsa-mir-23b	-0.22	1.21e-05	1.81e-04
hsa-mir-374b	-0.22	1.30e-05	1.92e-04
hsa-mir-1258	-0.56	1.35e-05	1.96e-04
hsa-mir-212	-0.3	1.37e-05	1.96e-04
hsa-mir-1911	0.86	1.42e-05	1.98e-04
hsa-mir-484	0.2	1.42e-05	1.98e-04
hsa-mir-625	0.23	1.69e-05	2.32e-04
hsa-mir-143	-0.36	1.83e-05	2.49e-04
hsa-mir-339	0.23	1.95e-05	2.61e-04
hsa-mir-29c	-0.2	2.76e-05	3.66e-04
hsa-mir-16-2	0.35	2.83e-05	3.70e-04
hsa-mir-1298	0.83	3.43e-05	4.43e-04
hsa-mir-206	-1.68	3.94e-05	5.03e-04
hsa-mir-1-1	-0.68	4.37e-05	5.51e-04
hsa-mir-18a	0.31	5.20e-05	6.47e-04
hsa-mir-15a	0.2	5.38e-05	6.62e-04
hsa-mir-30d	0.2	5.89e-05	7.16e-04
hsa-mir-576	0.26	6.32e-05	7.60e-04
hsa-mir-345	0.29	6.47e-05	7.69e-04
hsa-mir-191	0.21	7.10e-05	8.34e-04
hsa-mir-10a	0.3	9.52e-05	1.11e-03
hsa-mir-103-1	0.18	1.06e-04	1.22e-03
hsa-mir-373	-0.93	1.16e-04	1.32e-03
hsa-mir-1247	-0.38	1.27e-04	1.42e-03
hsa-mir-337	0.23	1.39e-04	1.54e-03
hsa-mir-1283-2	-1.12	1.54e-04	1.70e-03
hsa-mir-490	-0.96	1.71e-04	1.87e-03
hsa-mir-29a	-0.17	1.87e-04	2.02e-03
hsa-mir-32	0.27	1.97e-04	2.10e-03
hsa-mir-132	-0.17	2.21e-04	2.34e-03
hsa-mir-135a-2	-0.37	2.27e-04	2.35e-03
hsa-mir-449b	0.75	2.27e-04	2.35e-03
hsa-mir-454	0.22	2.29e-04	2.35e-03
hsa-mir-409	0.22	2.72e-04	2.76e-03
hsa-mir-1224	0.7	3.15e-04	3.16e-03
hsa-mir-516b-1	0.62	3.24e-04	3.23e-03
hsa-mir-1283-1	-1	3.45e-04	3.41e-03
hsa-mir-184	-0.71	3.51e-04	3.43e-03
hsa-mir-98	0.16	3.54e-04	3.43e-03
hsa-mir-651	0.32	3.81e-04	3.66e-03
hsa-mir-449c	0.72	3.92e-04	3.73e-03
hsa-mir-3200	0.44	4.12e-04	3.88e-03
hsa-mir-125a	-0.16	4.30e-04	4.01e-03
hsa-mir-1296	0.25	4.79e-04	4.43e-03
hsa-mir-326	-0.33	5.26e-04	4.83e-03
hsa-mir-28	-0.15	5.45e-04	4.96e-03
hsa-mir-590	0.18	5.93e-04	5.32e-03
hsa-mir-190	-0.28	5.95e-04	5.32e-03
hsa-mir-3615	0.36	7.65e-04	6.78e-03
hsa-mir-142	0.33	8.42e-04	7.40e-03
hsa-mir-507	-0.72	9.69e-04	8.45e-03
hsa-mir-940	0.48	1.00e-03	8.68e-03
hsa-mir-199a-1	0.16	1.47e-03	1.25e-02
hsa-mir-3614	0.47	1.47e-03	1.25e-02
hsa-mir-3152	-0.66	1.48e-03	1.25e-02
hsa-mir-1307	0.17	1.56e-03	1.31e-02
hsa-mir-577	0.59	1.68e-03	1.40e-02
hsa-mir-20b	0.29	1.81e-03	1.49e-02
hsa-mir-296	-0.42	1.87e-03	1.53e-02
hsa-mir-125b-2	-0.17	2.07e-03	1.67e-02
hsa-mir-335	0.2	2.29e-03	1.84e-02
hsa-mir-30b	0.2	2.33e-03	1.86e-02
hsa-mir-877	0.52	2.49e-03	1.98e-02
hsa-mir-185	0.13	2.64e-03	2.07e-02
hsa-mir-514b	-0.57	2.85e-03	2.22e-02
hsa-mir-1248	-0.4	2.94e-03	2.28e-02
hsa-mir-7-3	0.54	3.05e-03	2.35e-02
hsa-mir-505	-0.13	3.10e-03	2.37e-02
hsa-mir-512-1	0.55	3.13e-03	2.37e-02
hsa-mir-513a-2	-0.49	3.20e-03	2.41e-02
hsa-mir-3648	-0.39	3.40e-03	2.54e-02
hsa-mir-495	0.18	3.62e-03	2.67e-02
hsa-mir-942	0.31	3.63e-03	2.67e-02
hsa-mir-520g	0.46	3.65e-03	2.67e-02
hsa-mir-3074	0.26	3.80e-03	2.76e-02
hsa-mir-513a-1	-0.51	4.02e-03	2.88e-02
hsa-mir-15b	0.16	4.02e-03	2.88e-02
hsa-mir-202	-0.44	4.14e-03	2.94e-02
hsa-mir-501	0.17	4.89e-03	3.46e-02
hsa-mir-520a	0.55	4.95e-03	3.48e-02
hsa-let-7c	-0.17	5.09e-03	3.53e-02
hsa-mir-615	0.38	5.10e-03	3.53e-02
hsa-mir-518e	-0.79	5.48e-03	3.77e-02
hsa-mir-153-1	-0.29	5.57e-03	3.81e-02
hsa-mir-616	0.32	5.78e-03	3.92e-02
hsa-mir-106a	0.24	5.81e-03	3.92e-02
hsa-mir-660	0.16	5.95e-03	3.99e-02
hsa-mir-331	-0.24	6.04e-03	4.02e-02
hsa-mir-513b	-0.41	6.52e-03	4.32e-02
hsa-mir-628	-0.17	6.92e-03	4.55e-02
hsa-mir-9-1	0.37	7.07e-03	4.57e-02
hsa-mir-937	0.43	7.10e-03	4.57e-02
hsa-mir-3926-1	0.34	7.11e-03	4.57e-02
hsa-mir-9-2	0.37	7.12e-03	4.57e-02
hsa-mir-144	0.27	7.70e-03	4.91e-02
hsa-mir-183	0.22	7.82e-03	4.96e-02
hsa-mir-379	-0.19	8.16e-03	5.14e-02
hsa-mir-663	-0.53	9.19e-03	5.74e-02
hsa-mir-4326	0.25	9.21e-03	5.74e-02
hsa-mir-520b	-0.65	9.50e-03	5.88e-02
hsa-mir-3943	0.49	1.10e-02	6.75e-02
hsa-mir-103-2	0.17	1.11e-02	6.75e-02
hsa-mir-1264	0.49	1.12e-02	6.75e-02
hsa-mir-1275	-0.43	1.12e-02	6.75e-02
hsa-mir-451	0.27	1.12e-02	6.75e-02
hsa-mir-26a-2	-0.12	1.13e-02	6.75e-02
hsa-mir-525	0.44	1.15e-02	6.86e-02
hsa-mir-1255a	0.36	1.20e-02	7.06e-02
hsa-mir-618	0.42	1.24e-02	7.31e-02
hsa-mir-204	-0.22	1.30e-02	7.59e-02
hsa-mir-122	-0.79	1.32e-02	7.69e-02
hsa-mir-556	0.47	1.42e-02	8.20e-02
hsa-mir-381	-0.16	1.49e-02	8.55e-02
hsa-mir-199a-2	0.12	1.70e-02	9.74e-02
hsa-mir-128-2	0.12	1.75e-02	9.92e-02
hsa-mir-504	-0.17	1.76e-02	9.92e-02
hsa-mir-134	-0.15	1.81e-02	1.02e-01
hsa-mir-1226	0.48	1.82e-02	1.02e-01
hsa-mir-769	0.11	1.95e-02	1.08e-01
hsa-mir-3662	0.47	1.99e-02	1.10e-01
hsa-mir-944	-0.29	2.04e-02	1.12e-01
hsa-mir-486	0.26	2.04e-02	1.12e-01
hsa-mir-25	0.11	2.07e-02	1.13e-01
hsa-mir-1468	-0.15	2.14e-02	1.15e-01
hsa-mir-136	-0.18	2.14e-02	1.15e-01
hsa-mir-3647	-0.24	2.22e-02	1.19e-01
hsa-mir-526b	0.45	2.24e-02	1.19e-01
hsa-mir-512-2	0.41	2.35e-02	1.25e-01
hsa-mir-766	-0.17	2.42e-02	1.28e-01
hsa-mir-452	-0.16	2.44e-02	1.29e-01
hsa-mir-654	-0.15	2.53e-02	1.32e-01
hsa-mir-342	0.11	2.54e-02	1.32e-01
hsa-mir-3117	0.34	2.58e-02	1.33e-01
hsa-mir-664	-0.11	2.61e-02	1.34e-01
hsa-mir-196a-1	0.25	2.64e-02	1.35e-01
hsa-mir-208b	-0.66	2.69e-02	1.37e-01
hsa-mir-299	-0.22	2.71e-02	1.37e-01
hsa-mir-3677	0.23	2.71e-02	1.37e-01
hsa-mir-152	-0.14	2.73e-02	1.38e-01
hsa-mir-410	0.16	2.87e-02	1.44e-01
hsa-mir-502	-0.13	2.91e-02	1.45e-01
hsa-mir-218-2	-0.11	3.13e-02	1.55e-01
hsa-mir-211	0.37	3.23e-02	1.59e-01
hsa-mir-873	-0.46	3.23e-02	1.59e-01
hsa-mir-374a	-0.13	3.29e-02	1.61e-01
hsa-mir-382	0.12	3.46e-02	1.68e-01
hsa-mir-182	0.17	3.63e-02	1.76e-01
hsa-mir-433	0.28	3.74e-02	1.80e-01
hsa-mir-146a	0.2	3.78e-02	1.81e-01
hsa-mir-515-1	0.25	4.15e-02	1.98e-01
hsa-mir-497	0.1	4.22e-02	2.00e-01
hsa-mir-520h	0.28	4.23e-02	2.00e-01
hsa-mir-1271	-0.23	4.33e-02	2.04e-01
hsa-mir-517b	0.41	4.64e-02	2.17e-01
hsa-mir-517a	0.41	4.64e-02	2.17e-01
hsa-mir-100	-0.11	4.68e-02	2.17e-01
hsa-mir-10b	0.17	4.78e-02	2.21e-01
hsa-mir-935	0.29	5.12e-02	2.36e-01
hsa-mir-518b	0.36	5.38e-02	2.47e-01
hsa-mir-652	0.1	5.49e-02	2.51e-01
hsa-mir-20a	0.14	5.61e-02	2.55e-01
hsa-mir-17	0.1	5.74e-02	2.60e-01
hsa-mir-215	0.25	5.98e-02	2.70e-01
hsa-mir-455	-0.13	6.53e-02	2.93e-01
hsa-mir-934	0.25	6.63e-02	2.97e-01
hsa-mir-521-2	-0.35	6.73e-02	2.99e-01
hsa-mir-181c	0.1	6.88e-02	3.05e-01
hsa-mir-34c	-0.22	6.93e-02	3.06e-01
hsa-mir-224	-0.15	6.96e-02	3.06e-01
hsa-mir-7-2	0.34	7.11e-02	3.11e-01
hsa-mir-485	0.16	7.24e-02	3.15e-01
hsa-mir-187	-0.29	7.27e-02	3.15e-01
hsa-mir-105-2	0.41	7.36e-02	3.18e-01
hsa-mir-150	0.17	7.46e-02	3.21e-01
hsa-mir-491	0.13	7.58e-02	3.25e-01
hsa-mir-3170	0.28	7.65e-02	3.27e-01
hsa-mir-99a	-0.11	7.72e-02	3.28e-01
hsa-mir-3652	-0.33	7.94e-02	3.35e-01
hsa-mir-199b	0.09	7.95e-02	3.35e-01
hsa-mir-383	-0.23	7.98e-02	3.35e-01
hsa-mir-3130-1	-0.16	8.86e-02	3.70e-01
hsa-mir-205	-0.24	8.88e-02	3.70e-01
hsa-mir-140	0.07	8.92e-02	3.70e-01
hsa-mir-671	0.13	9.04e-02	3.74e-01
hsa-mir-612	-0.44	9.37e-02	3.86e-01
hsa-mir-521-1	-0.38	9.41e-02	3.86e-01
hsa-mir-105-1	0.38	9.57e-02	3.91e-01
hsa-mir-676	0.23	9.61e-02	3.91e-01
hsa-mir-149	0.15	1.00e-01	4.06e-01
hsa-mir-193b	0.1	1.04e-01	4.19e-01
hsa-mir-450b	-0.16	1.05e-01	4.22e-01
hsa-mir-27a	0.08	1.05e-01	4.22e-01
hsa-mir-92b	-0.11	1.06e-01	4.24e-01
hsa-mir-539	0.12	1.08e-01	4.28e-01
hsa-mir-874	-0.11	1.09e-01	4.30e-01
hsa-mir-1262	-0.18	1.11e-01	4.38e-01
hsa-mir-127	-0.1	1.15e-01	4.51e-01
hsa-mir-1254	0.35	1.15e-01	4.51e-01
hsa-mir-33a	0.14	1.17e-01	4.56e-01
hsa-mir-3928	0.26	1.19e-01	4.62e-01
hsa-mir-511-2	0.19	1.20e-01	4.65e-01
hsa-mir-466	0.34	1.21e-01	4.65e-01
hsa-mir-3124	-0.26	1.23e-01	4.75e-01
hsa-mir-423	0.07	1.24e-01	4.75e-01
hsa-mir-3921	0.29	1.27e-01	4.83e-01
hsa-mir-548f-1	0.28	1.27e-01	4.83e-01
hsa-mir-1228	0.32	1.30e-01	4.93e-01
hsa-mir-328	-0.09	1.31e-01	4.96e-01
hsa-mir-376b	0.17	1.37e-01	5.14e-01
hsa-mir-369	0.11	1.41e-01	5.27e-01
hsa-mir-1180	0.1	1.41e-01	5.27e-01
hsa-mir-548s	0.31	1.42e-01	5.27e-01
hsa-mir-146b	0.1	1.44e-01	5.34e-01
hsa-mir-23a	-0.07	1.45e-01	5.34e-01
hsa-mir-324	-0.08	1.48e-01	5.44e-01
hsa-mir-153-2	-0.15	1.54e-01	5.64e-01
hsa-mir-208a	-0.3	1.54e-01	5.64e-01
hsa-mir-3187	0.32	1.58e-01	5.77e-01
hsa-mir-148b	0.06	1.64e-01	5.94e-01
hsa-mir-510	-0.17	1.65e-01	5.94e-01
hsa-mir-190b	-0.21	1.65e-01	5.94e-01
hsa-mir-338	0.14	1.66e-01	5.98e-01
hsa-mir-135a-1	-0.12	1.67e-01	5.98e-01
hsa-mir-1295	0.25	1.68e-01	5.98e-01
hsa-mir-330	-0.08	1.70e-01	6.03e-01
hsa-mir-377	-0.15	1.71e-01	6.06e-01
hsa-mir-1304	-0.19	1.72e-01	6.07e-01
hsa-mir-2355	0.07	1.75e-01	6.16e-01
hsa-mir-429	0.15	1.76e-01	6.18e-01
hsa-mir-675	-0.25	1.78e-01	6.21e-01
hsa-mir-3926-2	0.27	1.78e-01	6.21e-01
hsa-mir-320a	-0.09	1.79e-01	6.22e-01
hsa-mir-542	0.12	1.80e-01	6.23e-01
hsa-mir-1229	0.31	1.85e-01	6.39e-01
hsa-mir-629	0.07	1.86e-01	6.40e-01
hsa-mir-1270-2	-0.26	1.87e-01	6.40e-01
hsa-mir-1245	0.17	1.91e-01	6.51e-01
hsa-mir-141	0.08	1.91e-01	6.51e-01
hsa-mir-3913-1	0.1	1.92e-01	6.51e-01
hsa-mir-3687	-0.24	1.93e-01	6.52e-01
hsa-mir-3622a	-0.29	1.96e-01	6.60e-01
hsa-mir-1265	-0.18	1.98e-01	6.67e-01
hsa-mir-340	0.08	2.01e-01	6.75e-01
hsa-mir-3127	0.17	2.02e-01	6.75e-01
hsa-mir-27b	-0.06	2.03e-01	6.75e-01
hsa-mir-3619	0.29	2.03e-01	6.75e-01
hsa-mir-130b	-0.09	2.04e-01	6.75e-01
hsa-mir-767	0.29	2.05e-01	6.75e-01
hsa-mir-519d	0.21	2.11e-01	6.95e-01
hsa-mir-581	0.23	2.14e-01	7.03e-01
hsa-mir-3145	0.22	2.15e-01	7.03e-01
hsa-mir-515-2	0.25	2.17e-01	7.06e-01
hsa-mir-643	0.21	2.22e-01	7.19e-01
hsa-mir-517c	0.2	2.22e-01	7.19e-01
hsa-mir-138-2	0.28	2.23e-01	7.19e-01
hsa-mir-301b	0.26	2.23e-01	7.19e-01
hsa-mir-1277	0.17	2.25e-01	7.23e-01
hsa-mir-548e	0.23	2.30e-01	7.34e-01
hsa-mir-375	0.08	2.32e-01	7.40e-01
hsa-mir-488	-0.24	2.37e-01	7.53e-01
hsa-mir-532	0.06	2.38e-01	7.55e-01
hsa-mir-3912	-0.13	2.40e-01	7.58e-01
hsa-mir-3690	0.24	2.47e-01	7.78e-01
hsa-mir-320e	-0.25	2.57e-01	8.08e-01
hsa-mir-200a	0.12	2.58e-01	8.08e-01
hsa-mir-3157	-0.24	2.60e-01	8.11e-01
hsa-mir-101-1	-0.05	2.61e-01	8.13e-01
hsa-mir-642a	0.17	2.65e-01	8.23e-01
hsa-mir-605	0.19	2.68e-01	8.28e-01
hsa-mir-1276	0.23	2.70e-01	8.35e-01
hsa-mir-411	-0.08	2.72e-01	8.37e-01
hsa-mir-193a	-0.06	2.73e-01	8.37e-01
hsa-mir-363	0.09	2.74e-01	8.37e-01
hsa-mir-147b	-0.2	2.76e-01	8.41e-01
hsa-mir-887	0.09	2.78e-01	8.46e-01
hsa-mir-939	0.25	2.84e-01	8.61e-01
hsa-mir-3150b	0.24	2.85e-01	8.61e-01
hsa-mir-9-3	0.19	2.86e-01	8.63e-01
hsa-mir-2110	-0.1	2.88e-01	8.66e-01
hsa-mir-499	-0.22	2.90e-01	8.70e-01
hsa-mir-518c	0.18	2.96e-01	8.84e-01
hsa-mir-3131	0.29	3.01e-01	8.94e-01
hsa-mir-489	0.25	3.01e-01	8.94e-01
hsa-let-7a-1	0.05	3.02e-01	8.94e-01
hsa-mir-639	-0.22	3.03e-01	8.94e-01
hsa-mir-548b	-0.16	3.05e-01	8.98e-01
hsa-mir-1270-1	-0.2	3.06e-01	8.99e-01
hsa-let-7a-3	0.05	3.07e-01	8.99e-01
hsa-mir-203	0.07	3.09e-01	9.04e-01
hsa-mir-720	-0.19	3.12e-01	9.05e-01
hsa-let-7a-2	0.05	3.12e-01	9.05e-01
hsa-mir-3679	0.23	3.12e-01	9.05e-01
hsa-mir-579	0.21	3.14e-01	9.06e-01
hsa-mir-3605	-0.13	3.14e-01	9.06e-01
hsa-mir-31	0.1	3.17e-01	9.11e-01
hsa-mir-376a-2	0.18	3.18e-01	9.11e-01
hsa-mir-1251	0.11	3.19e-01	9.11e-01
hsa-mir-520e	0.12	3.31e-01	9.45e-01
hsa-mir-181b-1	0.04	3.37e-01	9.57e-01
hsa-mir-570	0.18	3.38e-01	9.57e-01
hsa-mir-186	0.03	3.41e-01	9.63e-01
hsa-mir-520f	0.17	3.44e-01	9.70e-01
hsa-mir-376c	-0.08	3.45e-01	9.70e-01
hsa-mir-500a	0.06	3.50e-01	9.80e-01
hsa-mir-374c	-0.19	3.52e-01	9.84e-01
hsa-mir-148a	0.06	3.54e-01	9.89e-01
hsa-mir-33b	-0.1	3.56e-01	9.90e-01
hsa-mir-518a-1	0.19	3.57e-01	9.90e-01
hsa-mir-3613	0.07	3.59e-01	9.93e-01
hsa-mir-181a-2	0.05	3.62e-01	1.00e+00
hsa-mir-365-2	-0.05	3.65e-01	1.00e+00
hsa-let-7i	0.04	3.66e-01	1.00e+00
hsa-mir-516b-2	0.1	3.70e-01	1.00e+00
hsa-mir-107	0.04	3.73e-01	1.00e+00
hsa-mir-432	-0.09	3.74e-01	1.00e+00
hsa-mir-3658	0.13	3.78e-01	1.00e+00
hsa-mir-624	0.13	3.82e-01	1.00e+00
hsa-mir-496	-0.14	3.84e-01	1.00e+00
hsa-mir-124-1	0.18	3.85e-01	1.00e+00
hsa-mir-216b	-0.22	3.92e-01	1.00e+00
hsa-mir-3920	-0.2	3.93e-01	1.00e+00
hsa-mir-765	-0.19	3.93e-01	1.00e+00
hsa-mir-22	0.04	3.93e-01	1.00e+00
hsa-mir-130a	-0.05	4.06e-01	1.00e+00
hsa-mir-518f	0.2	4.08e-01	1.00e+00
hsa-mir-3154	-0.17	4.08e-01	1.00e+00
hsa-let-7f-1	0.05	4.09e-01	1.00e+00
hsa-mir-92a-1	0.06	4.11e-01	1.00e+00
hsa-mir-195	-0.05	4.11e-01	1.00e+00
hsa-mir-26a-1	0.1	4.12e-01	1.00e+00
hsa-mir-548o	-0.14	4.14e-01	1.00e+00
hsa-mir-599	0.18	4.18e-01	1.00e+00
hsa-mir-362	0.05	4.19e-01	1.00e+00
hsa-mir-548k	0.17	4.26e-01	1.00e+00
hsa-mir-200c	0.05	4.27e-01	1.00e+00
hsa-mir-665	-0.18	4.31e-01	1.00e+00
hsa-mir-3158-1	0.17	4.33e-01	1.00e+00
hsa-mir-3199-2	-0.12	4.33e-01	1.00e+00
hsa-mir-151	0.04	4.34e-01	1.00e+00
hsa-let-7b	0.04	4.37e-01	1.00e+00
hsa-mir-555	-0.14	4.37e-01	1.00e+00
hsa-mir-885	0.14	4.41e-01	1.00e+00
hsa-let-7e	-0.04	4.47e-01	1.00e+00
hsa-mir-3199-1	0.14	4.48e-01	1.00e+00
hsa-mir-548v	0.1	4.50e-01	1.00e+00
hsa-mir-487b	-0.06	4.59e-01	1.00e+00
hsa-mir-549	-0.22	4.60e-01	1.00e+00
hsa-mir-188	0.06	4.60e-01	1.00e+00
hsa-mir-3202-2	0.13	4.60e-01	1.00e+00
hsa-mir-26b	0.03	4.62e-01	1.00e+00
hsa-mir-4286	-0.18	4.62e-01	1.00e+00
hsa-mir-346	-0.15	4.62e-01	1.00e+00
hsa-mir-219-1	0.08	4.64e-01	1.00e+00
hsa-mir-181d	-0.05	4.66e-01	1.00e+00
hsa-mir-431	0.06	4.67e-01	1.00e+00
hsa-mir-101-2	0.05	4.68e-01	1.00e+00
hsa-mir-1225	-0.17	4.68e-01	1.00e+00
hsa-mir-656	-0.13	4.84e-01	1.00e+00
hsa-mir-422a	-0.13	4.90e-01	1.00e+00
hsa-mir-770	-0.11	4.90e-01	1.00e+00
hsa-mir-3682	0.16	4.91e-01	1.00e+00
hsa-mir-2116	0.15	4.92e-01	1.00e+00
hsa-mir-450a-2	-0.07	4.97e-01	1.00e+00
hsa-mir-3618	0.18	5.00e-01	1.00e+00
hsa-mir-154	0.03	5.06e-01	1.00e+00
hsa-mir-3158-2	0.16	5.08e-01	1.00e+00
hsa-mir-1266	0.1	5.12e-01	1.00e+00
hsa-mir-585	0.16	5.16e-01	1.00e+00
hsa-mir-3909	0.13	5.20e-01	1.00e+00
hsa-mir-2114	0.11	5.23e-01	1.00e+00
hsa-mir-124-2	0.14	5.25e-01	1.00e+00
hsa-mir-1278	0.08	5.25e-01	1.00e+00
hsa-mir-223	0.04	5.25e-01	1.00e+00
hsa-mir-758	-0.04	5.26e-01	1.00e+00
hsa-mir-511-1	0.09	5.33e-01	1.00e+00
hsa-mir-3129	0.15	5.34e-01	1.00e+00
hsa-mir-3617	-0.19	5.34e-01	1.00e+00
hsa-mir-376a-1	0.07	5.34e-01	1.00e+00
hsa-mir-889	-0.04	5.38e-01	1.00e+00
hsa-mir-19a	0.05	5.40e-01	1.00e+00
hsa-mir-3616	0.14	5.56e-01	1.00e+00
hsa-mir-3132	-0.12	5.60e-01	1.00e+00
hsa-mir-24-1	0.03	5.60e-01	1.00e+00
hsa-mir-424	-0.05	5.61e-01	1.00e+00
hsa-mir-3927	0.15	5.63e-01	1.00e+00
hsa-mir-1914	0.12	5.63e-01	1.00e+00
hsa-mir-519c	0.12	5.63e-01	1.00e+00
hsa-mir-3655	-0.1	5.65e-01	1.00e+00
hsa-mir-3653	-0.06	5.67e-01	1.00e+00
hsa-mir-548q	0.12	5.68e-01	1.00e+00
hsa-mir-3667	0.17	5.68e-01	1.00e+00
hsa-let-7f-2	-0.04	5.78e-01	1.00e+00
hsa-mir-361	0.02	5.82e-01	1.00e+00
hsa-mir-200b	0.06	5.83e-01	1.00e+00
hsa-mir-548d-1	0.16	5.85e-01	1.00e+00
hsa-mir-548t	0.12	5.91e-01	1.00e+00
hsa-mir-3607	0.05	5.97e-01	1.00e+00
hsa-mir-1909	-0.15	6.01e-01	1.00e+00
hsa-mir-3164	-0.09	6.01e-01	1.00e+00
hsa-mir-2277	0.08	6.04e-01	1.00e+00
hsa-mir-2276	-0.12	6.07e-01	1.00e+00
hsa-mir-561	0.06	6.07e-01	1.00e+00
hsa-mir-3166	0.09	6.07e-01	1.00e+00
hsa-mir-1243	0.13	6.09e-01	1.00e+00
hsa-mir-1323	0.12	6.09e-01	1.00e+00
hsa-mir-548j	0.08	6.16e-01	1.00e+00
hsa-mir-3185	0.14	6.27e-01	1.00e+00
hsa-mir-1185-1	0.13	6.31e-01	1.00e+00
hsa-mir-598	0.03	6.31e-01	1.00e+00
hsa-mir-659	0.07	6.39e-01	1.00e+00
hsa-mir-578	-0.1	6.47e-01	1.00e+00
hsa-mir-4306	-0.08	6.50e-01	1.00e+00
hsa-mir-3609	-0.12	6.51e-01	1.00e+00
hsa-mir-365-1	-0.03	6.52e-01	1.00e+00
hsa-mir-3150	0.19	6.55e-01	1.00e+00
hsa-mir-380	-0.07	6.57e-01	1.00e+00
hsa-mir-524	0.09	6.60e-01	1.00e+00
hsa-mir-892a	-0.13	6.60e-01	1.00e+00
hsa-mir-3161	0.09	6.61e-01	1.00e+00
hsa-mir-551b	0.07	6.64e-01	1.00e+00
hsa-mir-655	0.04	6.69e-01	1.00e+00
hsa-mir-329-1	0.04	6.72e-01	1.00e+00
hsa-mir-3684	-0.1	6.73e-01	1.00e+00
hsa-mir-19b-1	0.03	6.73e-01	1.00e+00
hsa-mir-214	0.02	6.74e-01	1.00e+00
hsa-mir-3678	-0.09	6.77e-01	1.00e+00
hsa-mir-548y	-0.15	6.78e-01	1.00e+00
hsa-mir-34a	0.02	6.84e-01	1.00e+00
hsa-mir-3136	0.09	6.90e-01	1.00e+00
hsa-mir-1179	-0.11	6.93e-01	1.00e+00
hsa-mir-3922	0.11	6.95e-01	1.00e+00
hsa-mir-1976	-0.02	7.03e-01	1.00e+00
hsa-mir-663b	-0.07	7.03e-01	1.00e+00
hsa-mir-3689b	-0.07	7.03e-01	1.00e+00
hsa-mir-3168	-0.04	7.03e-01	1.00e+00
hsa-mir-450a-1	-0.04	7.07e-01	1.00e+00
hsa-mir-548l	0.11	7.08e-01	1.00e+00
hsa-mir-518a-2	0.08	7.08e-01	1.00e+00
hsa-mir-1249	-0.04	7.11e-01	1.00e+00
hsa-mir-320c-2	-0.05	7.19e-01	1.00e+00
hsa-mir-875	0.09	7.25e-01	1.00e+00
hsa-mir-523	0.07	7.25e-01	1.00e+00
hsa-mir-670	0.06	7.25e-01	1.00e+00
hsa-mir-3179-3	0.06	7.25e-01	1.00e+00
hsa-mir-1286	0.06	7.25e-01	1.00e+00
hsa-mir-3685	0.05	7.25e-01	1.00e+00
hsa-mir-3121	0.05	7.25e-01	1.00e+00
hsa-mir-1193	0.05	7.25e-01	1.00e+00
hsa-mir-1246	0.04	7.25e-01	1.00e+00
hsa-mir-1290	0.04	7.25e-01	1.00e+00
hsa-mir-3937	0.03	7.25e-01	1.00e+00
hsa-mir-1287	0.01	7.33e-01	1.00e+00
hsa-mir-3173	0.11	7.35e-01	1.00e+00
hsa-mir-29b-2	0.01	7.39e-01	1.00e+00
hsa-mir-196a-2	-0.06	7.43e-01	1.00e+00
hsa-mir-1912	0.05	7.44e-01	1.00e+00
hsa-mir-3188	-0.08	7.49e-01	1.00e+00
hsa-mir-3126	0.12	7.54e-01	1.00e+00
hsa-mir-3193	0.1	7.56e-01	1.00e+00
hsa-mir-545	0.07	7.60e-01	1.00e+00
hsa-mir-3934	-0.05	7.62e-01	1.00e+00
hsa-mir-584	-0.02	7.62e-01	1.00e+00
hsa-mir-99b	0.01	7.63e-01	1.00e+00
hsa-mir-550a-2	0.05	7.64e-01	1.00e+00
hsa-mir-155	0.02	7.68e-01	1.00e+00
hsa-mir-7-1	0.02	7.68e-01	1.00e+00
hsa-mir-24-2	0.02	7.69e-01	1.00e+00
hsa-mir-3939	0.12	7.70e-01	1.00e+00
hsa-mir-1234	0.08	7.70e-01	1.00e+00
hsa-mir-520d	0.1	7.70e-01	1.00e+00
hsa-mir-1284	0.09	7.71e-01	1.00e+00
hsa-mir-320c-1	-0.07	7.72e-01	1.00e+00
hsa-mir-3680	0.06	7.72e-01	1.00e+00
hsa-mir-3191	0.09	7.85e-01	1.00e+00
hsa-mir-1305	0.07	7.90e-01	1.00e+00
hsa-mir-658	0.09	7.90e-01	1.00e+00
hsa-mir-3917	0.08	7.94e-01	1.00e+00
hsa-mir-3610	-0.02	7.95e-01	1.00e+00
hsa-mir-627	0.03	8.00e-01	1.00e+00
hsa-mir-744	0.02	8.04e-01	1.00e+00
hsa-mir-668	0.07	8.04e-01	1.00e+00
hsa-mir-34b	0.05	8.07e-01	1.00e+00
hsa-mir-92a-2	-0.01	8.08e-01	1.00e+00
hsa-mir-552	-0.06	8.09e-01	1.00e+00
hsa-mir-943	-0.08	8.09e-01	1.00e+00
hsa-mir-3192	-0.07	8.09e-01	1.00e+00
hsa-mir-1293	-0.06	8.09e-01	1.00e+00
hsa-mir-3155	-0.04	8.09e-01	1.00e+00
hsa-mir-3942	-0.05	8.14e-01	1.00e+00
hsa-mir-567	0.08	8.14e-01	1.00e+00
hsa-mir-922	0.07	8.14e-01	1.00e+00
hsa-mir-3196	0.05	8.14e-01	1.00e+00
hsa-mir-519e	0.05	8.14e-01	1.00e+00
hsa-mir-4258	0.05	8.14e-01	1.00e+00
hsa-mir-1289-2	0.04	8.14e-01	1.00e+00
hsa-mir-3151	0.04	8.14e-01	1.00e+00
hsa-mir-638	0.04	8.14e-01	1.00e+00
hsa-mir-3179-1	0.04	8.14e-01	1.00e+00
hsa-mir-609	0.04	8.14e-01	1.00e+00
hsa-mir-302b	0.04	8.14e-01	1.00e+00
hsa-mir-548w	0.03	8.14e-01	1.00e+00
hsa-mir-550b-1	0.03	8.14e-01	1.00e+00
hsa-mir-4315-1	0.03	8.14e-01	1.00e+00
hsa-mir-3622b	0.03	8.14e-01	1.00e+00
hsa-mir-761	0.03	8.14e-01	1.00e+00
hsa-mir-492	0.02	8.14e-01	1.00e+00
hsa-mir-3646	0.01	8.14e-01	1.00e+00
hsa-mir-548x	-0.06	8.14e-01	1.00e+00
hsa-let-7g	0.01	8.27e-01	1.00e+00
hsa-mir-3174	0.07	8.33e-01	1.00e+00
hsa-mir-1197	-0.05	8.36e-01	1.00e+00
hsa-mir-541	0.06	8.40e-01	1.00e+00
hsa-mir-3176	0.1	8.45e-01	1.00e+00
hsa-mir-448	0.09	8.45e-01	1.00e+00
hsa-mir-548a-3	0.08	8.45e-01	1.00e+00
hsa-mir-3692	0.06	8.45e-01	1.00e+00
hsa-mir-564	0.05	8.45e-01	1.00e+00
hsa-mir-29b-1	0.01	8.48e-01	1.00e+00
hsa-mir-3115	-0.03	8.48e-01	1.00e+00
hsa-mir-1291	0.02	8.52e-01	1.00e+00
hsa-mir-3664	0.07	8.54e-01	1.00e+00
hsa-mir-632	-0.07	8.56e-01	1.00e+00
hsa-mir-1538	-0.05	8.59e-01	1.00e+00
hsa-mir-548d-2	0.07	8.60e-01	1.00e+00
hsa-mir-1250	0.07	8.60e-01	1.00e+00
hsa-mir-3620	0.04	8.60e-01	1.00e+00
hsa-mir-323b	-0.06	8.63e-01	1.00e+00
hsa-mir-1181	0.08	8.66e-01	1.00e+00
hsa-mir-760	0.04	8.68e-01	1.00e+00
hsa-mir-320d-2	-0.01	8.75e-01	1.00e+00
hsa-mir-1185-2	0.06	8.76e-01	1.00e+00
hsa-mir-218-1	0.01	8.92e-01	1.00e+00
hsa-mir-412	0.02	8.92e-01	1.00e+00
hsa-mir-3140	0.11	8.93e-01	1.00e+00
hsa-mir-198	0.03	8.93e-01	1.00e+00
hsa-mir-181b-2	-0.04	8.97e-01	1.00e+00
hsa-mir-500b	-0.01	9.08e-01	1.00e+00
hsa-mir-494	0	9.10e-01	1.00e+00
hsa-mir-3651	-0.03	9.15e-01	1.00e+00
hsa-mir-1294	-0.07	9.18e-01	1.00e+00
hsa-mir-3936	0.03	9.23e-01	1.00e+00
hsa-mir-3940	0.1	9.24e-01	1.00e+00
hsa-mir-3914-1	-0.08	9.25e-01	1.00e+00
hsa-mir-3135	-0.06	9.26e-01	1.00e+00
hsa-mir-1236	-0.06	9.26e-01	1.00e+00
hsa-mir-3159	-0.04	9.26e-01	1.00e+00
hsa-mir-3611	-0.1	9.28e-01	1.00e+00
hsa-mir-938	-0.06	9.30e-01	1.00e+00
hsa-mir-548n	-0.05	9.30e-01	1.00e+00
hsa-mir-320b-2	-0.01	9.31e-01	1.00e+00
hsa-mir-3944	0.02	9.37e-01	1.00e+00
hsa-mir-588	0.06	9.41e-01	1.00e+00
hsa-mir-3197	0.04	9.41e-01	1.00e+00
hsa-mir-622	0.04	9.41e-01	1.00e+00
hsa-mir-196b	0	9.42e-01	1.00e+00
hsa-mir-30c-1	-0.03	9.42e-01	1.00e+00
hsa-mir-3654	-0.06	9.42e-01	1.00e+00
hsa-mir-219-2	0.03	9.43e-01	1.00e+00
hsa-mir-1306	0	9.43e-01	1.00e+00
hsa-mir-19b-2	0	9.53e-01	1.00e+00
hsa-mir-138-1	0.06	9.56e-01	1.00e+00
hsa-mir-3941	0.02	9.58e-01	1.00e+00
hsa-mir-320d-1	-0.05	9.61e-01	1.00e+00
hsa-mir-370	-0.01	9.63e-01	1.00e+00
hsa-mir-135b	-0.03	9.71e-01	1.00e+00
hsa-mir-3194	0.04	9.73e-01	1.00e+00
hsa-mir-124-3	0.05	9.74e-01	1.00e+00
hsa-mir-487a	-0.01	9.77e-01	1.00e+00
hsa-mir-329-2	-0.01	9.83e-01	1.00e+00
hsa-mir-543	0.01	9.88e-01	1.00e+00
hsa-mir-1256	-0.02	9.94e-01	1.00e+00
hsa-mir-323	-0.01	9.99e-01	1.00e+00
hsa-mir-3910-2	0.08	1.00e+00	1.00e+00
hsa-mir-3190	-0.08	1.00e+00	1.00e+00
hsa-mir-3656	-0.08	1.00e+00	1.00e+00
hsa-mir-3606	-0.07	1.00e+00	1.00e+00
hsa-mir-559	-0.06	1.00e+00	1.00e+00
hsa-mir-3918	0.06	1.00e+00	1.00e+00
hsa-mir-3177	0.06	1.00e+00	1.00e+00
hsa-mir-2861	-0.06	1.00e+00	1.00e+00
hsa-mir-2117	-0.06	1.00e+00	1.00e+00
hsa-mir-3925	-0.06	1.00e+00	1.00e+00
hsa-mir-519b	0.06	1.00e+00	1.00e+00
hsa-mir-3138	0.06	1.00e+00	1.00e+00
hsa-mir-1537	-0.06	1.00e+00	1.00e+00
hsa-mir-3657	0.05	1.00e+00	1.00e+00
hsa-mir-1913	-0.05	1.00e+00	1.00e+00
hsa-mir-3180-4	0.05	1.00e+00	1.00e+00
hsa-mir-623	0.05	1.00e+00	1.00e+00
hsa-mir-3202-1	0.05	1.00e+00	1.00e+00
hsa-mir-1539	0.05	1.00e+00	1.00e+00
hsa-mir-1227	0.05	1.00e+00	1.00e+00
hsa-mir-3156-2	0.05	1.00e+00	1.00e+00
hsa-mir-1288	0.04	1.00e+00	1.00e+00
hsa-mir-3916	-0.04	1.00e+00	1.00e+00
hsa-mir-3659	0.04	1.00e+00	1.00e+00
hsa-mir-657	-0.04	1.00e+00	1.00e+00
hsa-mir-621	-0.04	1.00e+00	1.00e+00
hsa-mir-600	0.04	1.00e+00	1.00e+00
hsa-mir-3945	0.04	1.00e+00	1.00e+00
hsa-mir-3128	-0.04	1.00e+00	1.00e+00
hsa-mir-3146	-0.04	1.00e+00	1.00e+00
hsa-mir-1289-1	0.04	1.00e+00	1.00e+00
hsa-mir-3143	0.04	1.00e+00	1.00e+00
hsa-mir-3660	-0.04	1.00e+00	1.00e+00
hsa-mir-1252	-0.04	1.00e+00	1.00e+00
hsa-mir-1302-3	-0.04	1.00e+00	1.00e+00
hsa-mir-3139	0.04	1.00e+00	1.00e+00
hsa-mir-3195	0.04	1.00e+00	1.00e+00
hsa-mir-1280	-0.03	1.00e+00	1.00e+00
hsa-mir-302a	-0.03	1.00e+00	1.00e+00
hsa-mir-635	-0.03	1.00e+00	1.00e+00
hsa-mir-3163	-0.03	1.00e+00	1.00e+00
hsa-mir-4292	0.03	1.00e+00	1.00e+00
hsa-mir-3938	-0.03	1.00e+00	1.00e+00
hsa-mir-602	-0.03	1.00e+00	1.00e+00
hsa-mir-892b	-0.03	1.00e+00	1.00e+00
hsa-mir-3116-2	-0.03	1.00e+00	1.00e+00
hsa-mir-572	0.03	1.00e+00	1.00e+00
hsa-mir-3133	0.03	1.00e+00	1.00e+00
hsa-mir-636	0.03	1.00e+00	1.00e+00
hsa-mir-1182	-0.03	1.00e+00	1.00e+00
hsa-mir-320b-1	-0.03	1.00e+00	1.00e+00
hsa-mir-3130-2	0.03	1.00e+00	1.00e+00
hsa-mir-641	0.03	1.00e+00	1.00e+00
hsa-mir-3156-1	-0.03	1.00e+00	1.00e+00
hsa-mir-1237	0.03	1.00e+00	1.00e+00
hsa-mir-1273c	-0.03	1.00e+00	1.00e+00
hsa-mir-1238	0.03	1.00e+00	1.00e+00
hsa-mir-3681	0.03	1.00e+00	1.00e+00
hsa-mir-3141	-0.03	1.00e+00	1.00e+00
hsa-mir-1910	-0.02	1.00e+00	1.00e+00
hsa-mir-571	-0.02	1.00e+00	1.00e+00
hsa-mir-1260b	-0.02	1.00e+00	1.00e+00
hsa-mir-527	-0.02	1.00e+00	1.00e+00
hsa-mir-3612	0.02	1.00e+00	1.00e+00
hsa-mir-3175	-0.02	1.00e+00	1.00e+00
hsa-mir-3149	-0.02	1.00e+00	1.00e+00
hsa-mir-3153	0.02	1.00e+00	1.00e+00
hsa-mir-1260	0.02	1.00e+00	1.00e+00
hsa-mir-302d	-0.02	1.00e+00	1.00e+00
hsa-mir-1285-1	0.02	1.00e+00	1.00e+00
hsa-mir-3915	-0.02	1.00e+00	1.00e+00
hsa-mir-3668	0.02	1.00e+00	1.00e+00
hsa-mir-630	0.02	1.00e+00	1.00e+00
hsa-mir-3162	-0.02	1.00e+00	1.00e+00
hsa-mir-1257	0.02	1.00e+00	1.00e+00
hsa-mir-650	-0.02	1.00e+00	1.00e+00
hsa-mir-3160-1	0.02	1.00e+00	1.00e+00
hsa-mir-3148	0.02	1.00e+00	1.00e+00
hsa-mir-891b	-0.02	1.00e+00	1.00e+00
hsa-mir-1281	-0.02	1.00e+00	1.00e+00
hsa-mir-1908	-0.02	1.00e+00	1.00e+00
hsa-mir-4284	0.02	1.00e+00	1.00e+00
hsa-mir-548f-5	-0.02	1.00e+00	1.00e+00
hsa-mir-3179-2	-0.02	1.00e+00	1.00e+00
hsa-mir-941-1	-0.02	1.00e+00	1.00e+00
hsa-mir-3663	0.02	1.00e+00	1.00e+00
hsa-mir-544	-0.02	1.00e+00	1.00e+00
hsa-mir-921	0.02	1.00e+00	1.00e+00
hsa-mir-3165	-0.02	1.00e+00	1.00e+00
hsa-mir-302c	0.02	1.00e+00	1.00e+00
hsa-mir-637	0.02	1.00e+00	1.00e+00
hsa-mir-617	-0.02	1.00e+00	1.00e+00
hsa-mir-933	-0.02	1.00e+00	1.00e+00
hsa-mir-3147	0.02	1.00e+00	1.00e+00
hsa-mir-647	0.02	1.00e+00	1.00e+00
hsa-mir-3688	0.02	1.00e+00	1.00e+00
hsa-mir-2113	-0.02	1.00e+00	1.00e+00
hsa-mir-1322	0.02	1.00e+00	1.00e+00
hsa-mir-1915	0.02	1.00e+00	1.00e+00
hsa-mir-610	-0.02	1.00e+00	1.00e+00
hsa-mir-3180-1	0.02	1.00e+00	1.00e+00
hsa-mir-890	-0.02	1.00e+00	1.00e+00
hsa-mir-601	-0.01	1.00e+00	1.00e+00
hsa-mir-551a	0.01	1.00e+00	1.00e+00
hsa-mir-3189	0.01	1.00e+00	1.00e+00
hsa-mir-526a-2	-0.01	1.00e+00	1.00e+00
hsa-mir-1207	-0.01	1.00e+00	1.00e+00
hsa-mir-4285	-0.01	1.00e+00	1.00e+00
hsa-mir-548u	-0.01	1.00e+00	1.00e+00
hsa-mir-4254	0.01	1.00e+00	1.00e+00
hsa-mir-3144	-0.01	1.00e+00	1.00e+00
hsa-mir-4308	0.01	1.00e+00	1.00e+00
hsa-mir-3180-2	-0.01	1.00e+00	1.00e+00
hsa-mir-3184	0.01	1.00e+00	1.00e+00
hsa-mir-1825	-0.01	1.00e+00	1.00e+00
hsa-mir-764	0.01	1.00e+00	1.00e+00
hsa-mir-604	-0.01	1.00e+00	1.00e+00
hsa-mir-563	0.01	1.00e+00	1.00e+00
hsa-mir-593	0.01	1.00e+00	1.00e+00
hsa-mir-603	0.01	1.00e+00	1.00e+00
hsa-mir-580	0.01	1.00e+00	1.00e+00
hsa-mir-1469	0.01	1.00e+00	1.00e+00
hsa-mir-606	0.01	1.00e+00	1.00e+00
hsa-mir-3178	0.01	1.00e+00	1.00e+00
hsa-mir-378b	-0.01	1.00e+00	1.00e+00
hsa-mir-611	-0.01	1.00e+00	1.00e+00
hsa-mir-1244-2	-0.01	1.00e+00	1.00e+00
hsa-mir-3675	-0.01	1.00e+00	1.00e+00
hsa-mir-4256	0.01	1.00e+00	1.00e+00
hsa-mir-3911	0.01	1.00e+00	1.00e+00
hsa-mir-802	0.01	1.00e+00	1.00e+00
hsa-mir-662	-0.01	1.00e+00	1.00e+00
hsa-mir-595	-0.01	1.00e+00	1.00e+00
hsa-mir-614	-0.01	1.00e+00	1.00e+00
hsa-mir-550b-2	-0.01	1.00e+00	1.00e+00
hsa-mir-4309	-0.01	1.00e+00	1.00e+00
hsa-mir-3621	-0.01	1.00e+00	1.00e+00
hsa-mir-4296	-0.01	1.00e+00	1.00e+00
hsa-mir-4312	-0.01	1.00e+00	1.00e+00
hsa-mir-596	0.01	1.00e+00	1.00e+00
hsa-mir-3171	-0.01	1.00e+00	1.00e+00
hsa-mir-4315-2	-0.01	1.00e+00	1.00e+00
hsa-mir-4324	0.01	1.00e+00	1.00e+00
hsa-mir-3935	-0.01	1.00e+00	1.00e+00
hsa-mir-4322	0.01	1.00e+00	1.00e+00
hsa-mir-1292	-0.01	1.00e+00	1.00e+00
hsa-mir-607	0.01	1.00e+00	1.00e+00
hsa-mir-421	0.01	1.00e+00	1.00e+00
hsa-mir-888	-0.01	1.00e+00	1.00e+00
hsa-mir-3120	0.01	1.00e+00	1.00e+00
hsa-mir-586	-0.01	1.00e+00	1.00e+00
hsa-mir-568	-0.01	1.00e+00	1.00e+00
hsa-mir-95	0.01	1.00e+00	1.00e+00
hsa-mir-4279	0.01	1.00e+00	1.00e+00
hsa-mir-3919	-0.01	1.00e+00	1.00e+00
hsa-mir-2278	-0.01	1.00e+00	1.00e+00
hsa-mir-1827	-0.01	1.00e+00	1.00e+00
hsa-mir-591	0.01	1.00e+00	1.00e+00
hsa-mir-3181	0.01	1.00e+00	1.00e+00
hsa-mir-4317	-0.01	1.00e+00	1.00e+00
hsa-mir-4328	-0.01	1.00e+00	1.00e+00
hsa-mir-3913-2	-0.01	1.00e+00	1.00e+00
hsa-mir-544b	-0.01	1.00e+00	1.00e+00
hsa-mir-4301	0.01	1.00e+00	1.00e+00
hsa-mir-3907	0.01	1.00e+00	1.00e+00
hsa-mir-1303	0.01	1.00e+00	1.00e+00
hsa-mir-3186	-0.01	1.00e+00	1.00e+00
hsa-mir-876	0.01	1.00e+00	1.00e+00
hsa-mir-3661	0.01	1.00e+00	1.00e+00
hsa-mir-3929	-0.01	1.00e+00	1.00e+00
hsa-mir-520c	0.01	1.00e+00	1.00e+00
hsa-mir-558	0.01	1.00e+00	1.00e+00
hsa-mir-554	0.01	1.00e+00	1.00e+00
hsa-mir-1299	0.01	1.00e+00	1.00e+00
hsa-mir-3650	0	1.00e+00	1.00e+00
hsa-mir-640	0	1.00e+00	1.00e+00
hsa-mir-642b	0	1.00e+00	1.00e+00
hsa-mir-3183	0	1.00e+00	1.00e+00
hsa-mir-498	0	1.00e+00	1.00e+00
hsa-mir-3180-3	0	1.00e+00	1.00e+00
hsa-mir-1269	0	1.00e+00	1.00e+00
hsa-mir-550a-1	0	1.00e+00	1.00e+00
hsa-mir-1205	0	1.00e+00	1.00e+00
hsa-mir-3137	0	1.00e+00	1.00e+00
hsa-mir-1267	0	1.00e+00	1.00e+00
hsa-mir-3116-1	0	1.00e+00	1.00e+00
hsa-mir-573	0	1.00e+00	1.00e+00
hsa-mir-631	0	1.00e+00	1.00e+00
hsa-mir-3156-3	0	1.00e+00	1.00e+00
hsa-mir-3198	0	1.00e+00	1.00e+00
hsa-mir-762	0	1.00e+00	1.00e+00
hsa-mir-3125	0	1.00e+00	1.00e+00
hsa-mir-1231	0	1.00e+00	1.00e+00
hsa-mir-3689a	0	1.00e+00	1.00e+00
hsa-mir-597	0	1.00e+00	1.00e+00
hsa-mir-1263	0	1.00e+00	1.00e+00
hsa-mir-575	0	1.00e+00	1.00e+00
hsa-mir-526a-1	0	1.00e+00	1.00e+00
hsa-mir-3923	0	1.00e+00	1.00e+00
hsa-mir-661	0	1.00e+00	1.00e+00
hsa-mir-3691	0	1.00e+00	1.00e+00
hsa-mir-4295	0	1.00e+00	1.00e+00
hsa-mir-3914-2	0	1.00e+00	1.00e+00
hsa-mir-103-1-as	0	1.00e+00	1.00e+00
hsa-mir-103-2-as	0	1.00e+00	1.00e+00
hsa-mir-1178	0	1.00e+00	1.00e+00
hsa-mir-1183	0	1.00e+00	1.00e+00
hsa-mir-1184-1	0	1.00e+00	1.00e+00
hsa-mir-1184-2	0	1.00e+00	1.00e+00
hsa-mir-1184-3	0	1.00e+00	1.00e+00
hsa-mir-1200	0	1.00e+00	1.00e+00
hsa-mir-1202	0	1.00e+00	1.00e+00
hsa-mir-1203	0	1.00e+00	1.00e+00
hsa-mir-1204	0	1.00e+00	1.00e+00
hsa-mir-1206	0	1.00e+00	1.00e+00
hsa-mir-1208	0	1.00e+00	1.00e+00
hsa-mir-1233-1	0	1.00e+00	1.00e+00
hsa-mir-1233-2	0	1.00e+00	1.00e+00
hsa-mir-1244-1	0	1.00e+00	1.00e+00
hsa-mir-1244-3	0	1.00e+00	1.00e+00
hsa-mir-1253	0	1.00e+00	1.00e+00
hsa-mir-1255b-1	0	1.00e+00	1.00e+00
hsa-mir-1255b-2	0	1.00e+00	1.00e+00
hsa-mir-1261	0	1.00e+00	1.00e+00
hsa-mir-1268	0	1.00e+00	1.00e+00
hsa-mir-1272	0	1.00e+00	1.00e+00
hsa-mir-1273	0	1.00e+00	1.00e+00
hsa-mir-1273d	0	1.00e+00	1.00e+00
hsa-mir-1274a	0	1.00e+00	1.00e+00
hsa-mir-1279	0	1.00e+00	1.00e+00
hsa-mir-1282	0	1.00e+00	1.00e+00
hsa-mir-1285-2	0	1.00e+00	1.00e+00
hsa-mir-1297	0	1.00e+00	1.00e+00
hsa-mir-1302-1	0	1.00e+00	1.00e+00
hsa-mir-1302-10	0	1.00e+00	1.00e+00
hsa-mir-1302-11	0	1.00e+00	1.00e+00
hsa-mir-1302-2	0	1.00e+00	1.00e+00
hsa-mir-1302-4	0	1.00e+00	1.00e+00
hsa-mir-1302-5	0	1.00e+00	1.00e+00
hsa-mir-1302-6	0	1.00e+00	1.00e+00
hsa-mir-1302-7	0	1.00e+00	1.00e+00
hsa-mir-1302-8	0	1.00e+00	1.00e+00
hsa-mir-1302-9	0	1.00e+00	1.00e+00
hsa-mir-1321	0	1.00e+00	1.00e+00
hsa-mir-1324	0	1.00e+00	1.00e+00
hsa-mir-147	0	1.00e+00	1.00e+00
hsa-mir-1470	0	1.00e+00	1.00e+00
hsa-mir-1471	0	1.00e+00	1.00e+00
hsa-mir-1972-1	0	1.00e+00	1.00e+00
hsa-mir-1972-2	0	1.00e+00	1.00e+00
hsa-mir-1973	0	1.00e+00	1.00e+00
hsa-mir-2052	0	1.00e+00	1.00e+00
hsa-mir-2053	0	1.00e+00	1.00e+00
hsa-mir-2054	0	1.00e+00	1.00e+00
hsa-mir-2909	0	1.00e+00	1.00e+00
hsa-mir-297	0	1.00e+00	1.00e+00
hsa-mir-298	0	1.00e+00	1.00e+00
hsa-mir-300	0	1.00e+00	1.00e+00
hsa-mir-302e	0	1.00e+00	1.00e+00
hsa-mir-302f	0	1.00e+00	1.00e+00
hsa-mir-3118-1	0	1.00e+00	1.00e+00
hsa-mir-3118-2	0	1.00e+00	1.00e+00
hsa-mir-3118-3	0	1.00e+00	1.00e+00
hsa-mir-3118-4	0	1.00e+00	1.00e+00
hsa-mir-3118-5	0	1.00e+00	1.00e+00
hsa-mir-3118-6	0	1.00e+00	1.00e+00
hsa-mir-3119-1	0	1.00e+00	1.00e+00
hsa-mir-3119-2	0	1.00e+00	1.00e+00
hsa-mir-3122	0	1.00e+00	1.00e+00
hsa-mir-3123	0	1.00e+00	1.00e+00
hsa-mir-3134	0	1.00e+00	1.00e+00
hsa-mir-3142	0	1.00e+00	1.00e+00
hsa-mir-3160-2	0	1.00e+00	1.00e+00
hsa-mir-3167	0	1.00e+00	1.00e+00
hsa-mir-3169	0	1.00e+00	1.00e+00
hsa-mir-3180-5	0	1.00e+00	1.00e+00
hsa-mir-3182	0	1.00e+00	1.00e+00
hsa-mir-3201	0	1.00e+00	1.00e+00
hsa-mir-325	0	1.00e+00	1.00e+00
hsa-mir-3649	0	1.00e+00	1.00e+00
hsa-mir-3665	0	1.00e+00	1.00e+00
hsa-mir-3666	0	1.00e+00	1.00e+00
hsa-mir-3669	0	1.00e+00	1.00e+00
hsa-mir-367	0	1.00e+00	1.00e+00
hsa-mir-3670	0	1.00e+00	1.00e+00
hsa-mir-3671	0	1.00e+00	1.00e+00
hsa-mir-3672	0	1.00e+00	1.00e+00
hsa-mir-3673	0	1.00e+00	1.00e+00
hsa-mir-3674	0	1.00e+00	1.00e+00
hsa-mir-3683	0	1.00e+00	1.00e+00
hsa-mir-3686	0	1.00e+00	1.00e+00
hsa-mir-3713	0	1.00e+00	1.00e+00
hsa-mir-3714	0	1.00e+00	1.00e+00
hsa-mir-384	0	1.00e+00	1.00e+00
hsa-mir-3908	0	1.00e+00	1.00e+00
hsa-mir-3910-1	0	1.00e+00	1.00e+00
hsa-mir-3924	0	1.00e+00	1.00e+00
hsa-mir-4251	0	1.00e+00	1.00e+00
hsa-mir-4252	0	1.00e+00	1.00e+00
hsa-mir-4253	0	1.00e+00	1.00e+00
hsa-mir-4255	0	1.00e+00	1.00e+00
hsa-mir-4257	0	1.00e+00	1.00e+00
hsa-mir-4259	0	1.00e+00	1.00e+00
hsa-mir-4260	0	1.00e+00	1.00e+00
hsa-mir-4261	0	1.00e+00	1.00e+00
hsa-mir-4262	0	1.00e+00	1.00e+00
hsa-mir-4263	0	1.00e+00	1.00e+00
hsa-mir-4264	0	1.00e+00	1.00e+00
hsa-mir-4265	0	1.00e+00	1.00e+00
hsa-mir-4266	0	1.00e+00	1.00e+00
hsa-mir-4267	0	1.00e+00	1.00e+00
hsa-mir-4268	0	1.00e+00	1.00e+00
hsa-mir-4269	0	1.00e+00	1.00e+00
hsa-mir-4270	0	1.00e+00	1.00e+00
hsa-mir-4271	0	1.00e+00	1.00e+00
hsa-mir-4272	0	1.00e+00	1.00e+00
hsa-mir-4273	0	1.00e+00	1.00e+00
hsa-mir-4274	0	1.00e+00	1.00e+00
hsa-mir-4275	0	1.00e+00	1.00e+00
hsa-mir-4276	0	1.00e+00	1.00e+00
hsa-mir-4277	0	1.00e+00	1.00e+00
hsa-mir-4278	0	1.00e+00	1.00e+00
hsa-mir-4280	0	1.00e+00	1.00e+00
hsa-mir-4281	0	1.00e+00	1.00e+00
hsa-mir-4282	0	1.00e+00	1.00e+00
hsa-mir-4283-1	0	1.00e+00	1.00e+00
hsa-mir-4283-2	0	1.00e+00	1.00e+00
hsa-mir-4287	0	1.00e+00	1.00e+00
hsa-mir-4288	0	1.00e+00	1.00e+00
hsa-mir-4289	0	1.00e+00	1.00e+00
hsa-mir-4290	0	1.00e+00	1.00e+00
hsa-mir-4291	0	1.00e+00	1.00e+00
hsa-mir-4293	0	1.00e+00	1.00e+00
hsa-mir-4294	0	1.00e+00	1.00e+00
hsa-mir-4297	0	1.00e+00	1.00e+00
hsa-mir-4298	0	1.00e+00	1.00e+00
hsa-mir-4299	0	1.00e+00	1.00e+00
hsa-mir-4300	0	1.00e+00	1.00e+00
hsa-mir-4302	0	1.00e+00	1.00e+00
hsa-mir-4303	0	1.00e+00	1.00e+00
hsa-mir-4304	0	1.00e+00	1.00e+00
hsa-mir-4305	0	1.00e+00	1.00e+00
hsa-mir-4307	0	1.00e+00	1.00e+00
hsa-mir-4310	0	1.00e+00	1.00e+00
hsa-mir-4311	0	1.00e+00	1.00e+00
hsa-mir-4313	0	1.00e+00	1.00e+00
hsa-mir-4314	0	1.00e+00	1.00e+00
hsa-mir-4316	0	1.00e+00	1.00e+00
hsa-mir-4318	0	1.00e+00	1.00e+00
hsa-mir-4319	0	1.00e+00	1.00e+00
hsa-mir-4320	0	1.00e+00	1.00e+00
hsa-mir-4321	0	1.00e+00	1.00e+00
hsa-mir-4323	0	1.00e+00	1.00e+00
hsa-mir-4325	0	1.00e+00	1.00e+00
hsa-mir-4327	0	1.00e+00	1.00e+00
hsa-mir-4329	0	1.00e+00	1.00e+00
hsa-mir-4330	0	1.00e+00	1.00e+00
hsa-mir-518d	0	1.00e+00	1.00e+00
hsa-mir-548a-1	0	1.00e+00	1.00e+00
hsa-mir-548a-2	0	1.00e+00	1.00e+00
hsa-mir-548aa-1	0	1.00e+00	1.00e+00
hsa-mir-548aa-2	0	1.00e+00	1.00e+00
hsa-mir-548c	0	1.00e+00	1.00e+00
hsa-mir-548f-2	0	1.00e+00	1.00e+00
hsa-mir-548f-3	0	1.00e+00	1.00e+00
hsa-mir-548f-4	0	1.00e+00	1.00e+00
hsa-mir-548g	0	1.00e+00	1.00e+00
hsa-mir-548h-1	0	1.00e+00	1.00e+00
hsa-mir-548h-2	0	1.00e+00	1.00e+00
hsa-mir-548h-3	0	1.00e+00	1.00e+00
hsa-mir-548h-4	0	1.00e+00	1.00e+00
hsa-mir-548i-1	0	1.00e+00	1.00e+00
hsa-mir-548i-2	0	1.00e+00	1.00e+00
hsa-mir-548i-3	0	1.00e+00	1.00e+00
hsa-mir-548i-4	0	1.00e+00	1.00e+00
hsa-mir-548m	0	1.00e+00	1.00e+00
hsa-mir-548p	0	1.00e+00	1.00e+00
hsa-mir-548z	0	1.00e+00	1.00e+00
hsa-mir-553	0	1.00e+00	1.00e+00
hsa-mir-557	0	1.00e+00	1.00e+00
hsa-mir-562	0	1.00e+00	1.00e+00
hsa-mir-566	0	1.00e+00	1.00e+00
hsa-mir-569	0	1.00e+00	1.00e+00
hsa-mir-583	0	1.00e+00	1.00e+00
hsa-mir-587	0	1.00e+00	1.00e+00
hsa-mir-608	0	1.00e+00	1.00e+00
hsa-mir-613	0	1.00e+00	1.00e+00
hsa-mir-619	0	1.00e+00	1.00e+00
hsa-mir-620	0	1.00e+00	1.00e+00
hsa-mir-626	0	1.00e+00	1.00e+00
hsa-mir-633	0	1.00e+00	1.00e+00
hsa-mir-634	0	1.00e+00	1.00e+00
hsa-mir-644	0	1.00e+00	1.00e+00
hsa-mir-645	0	1.00e+00	1.00e+00
hsa-mir-646	0	1.00e+00	1.00e+00
hsa-mir-648	0	1.00e+00	1.00e+00
hsa-mir-649	0	1.00e+00	1.00e+00
hsa-mir-711	0	1.00e+00	1.00e+00
hsa-mir-718	0	1.00e+00	1.00e+00
hsa-mir-759	0	1.00e+00	1.00e+00
hsa-mir-920	0	1.00e+00	1.00e+00
hsa-mir-924	0	1.00e+00	1.00e+00
hsa-mir-936	0	1.00e+00	1.00e+00
hsa-mir-941-3	0	1.00e+00	1.00e+00
hsa-mir-941-4	0	1.00e+00	1.00e+00

## Sheet: Table S4
Table S4. Mienturnet Enrichment results with miRTarBase using the seven deregulated miRNAs as input
Mienturnet Enrichment results miRTarBase
Gene Symbol	p-value	FDR	Odd ratio	Number of interactions	microRNA 1	microRNA 2	microRNA 3	microRNA 4
NOB1	8.80862e-08	0.000277119	0.0134667	4	hsa-miR-16-5p	hsa-miR-10a-5p	hsa-miR-93-5p	hsa-miR-326
ERLIN2	2.38685e-07	0.000375451	0.00538669	3	hsa-miR-16-5p	hsa-miR-326	hsa-miR-93-5p
FASN	2.89575e-06	0.00303668	0.0309735	4	hsa-miR-326	hsa-miR-10a-5p	hsa-miR-93-5p	hsa-miR-16-5p
AMPD1	6.22019e-06	0.00346386	0.00269334	2	hsa-miR-10a-5p	hsa-miR-16-5p
AQP12B	6.22019e-06	0.00346386	0.00269334	2	hsa-miR-10a-5p	hsa-miR-16-5p
POLR2A	6.60621e-06	0.00346386	0.0143645	3	hsa-miR-10a-5p	hsa-miR-93-5p	hsa-miR-16-5p
AGER	1.86366e-05	0.00586308	0.00404002	2	hsa-miR-10a-5p	hsa-miR-16-5p
CARD8	1.50129e-05	0.00586308	0.0464602	4	hsa-miR-16-5p	hsa-miR-221-5p	hsa-miR-10a-5p	hsa-miR-194-5p
GARS	1.86366e-05	0.00586308	0.00404002	2	hsa-miR-16-5p	hsa-miR-93-5p
MRC2	1.86366e-05	0.00586308	0.00404002	2	hsa-miR-10a-5p	hsa-miR-16-5p
CCT8	3.72254e-05	0.00731945	0.00538669	2	hsa-miR-93-5p	hsa-miR-16-5p
GTF3C2	3.72254e-05	0.00731945	0.00538669	2	hsa-miR-16-5p	hsa-miR-10a-5p
NTHL1	3.72254e-05	0.00731945	0.00538669	2	hsa-miR-16-5p	hsa-miR-93-5p
PRPF8	3.03177e-05	0.00731945	0.0233423	3	hsa-miR-10a-5p	hsa-miR-93-5p	hsa-miR-16-5p
PYGL	3.72254e-05	0.00731945	0.00538669	2	hsa-miR-10a-5p	hsa-miR-93-5p
SOCS2	3.72254e-05	0.00731945	0.00538669	2	hsa-miR-194-5p	hsa-miR-16-5p
MIS12	6.19627e-05	0.0108297	0.00673336	2	hsa-miR-10a-5p	hsa-miR-16-5p
TELO2	6.19627e-05	0.0108297	0.00673336	2	hsa-miR-16-5p	hsa-miR-93-5p
BTAF1	9.28247e-05	0.013906	0.00808003	2	hsa-miR-10a-5p	hsa-miR-16-5p
DDX54	9.28247e-05	0.013906	0.00808003	2	hsa-miR-16-5p	hsa-miR-10a-5p
DNAJB1	9.28247e-05	0.013906	0.00808003	2	hsa-miR-16-5p	hsa-miR-10a-5p
ELAC2	0.000129788	0.0163325	0.0094267	2	hsa-miR-16-5p	hsa-miR-93-5p
FAT2	0.000129788	0.0163325	0.0094267	2	hsa-miR-10a-5p	hsa-miR-16-5p
IGSF1	0.000129788	0.0163325	0.0094267	2	hsa-miR-10a-5p	hsa-miR-16-5p
SYNJ1	0.000129788	0.0163325	0.0094267	2	hsa-miR-16-5p	hsa-miR-10a-5p
FBXO31	0.000141083	0.017071	0.0386046	3	hsa-miR-221-5p	hsa-miR-10a-5p	hsa-miR-93-5p
CD274	0.000184507	0.0174542	0.0421957	3	hsa-miR-16-5p	hsa-miR-326	hsa-miR-194-5p
CNOT7	0.000221922	0.0174542	0.01212	2	hsa-miR-16-5p	hsa-miR-93-5p
GEMIN5	0.000172828	0.0174542	0.0107734	2	hsa-miR-16-5p	hsa-miR-10a-5p
HK1	0.000221922	0.0174542	0.01212	2	hsa-miR-10a-5p	hsa-miR-93-5p
MED12	0.000221922	0.0174542	0.01212	2	hsa-miR-10a-5p	hsa-miR-16-5p
MYO19	0.000172828	0.0174542	0.0107734	2	hsa-miR-93-5p	hsa-miR-16-5p
NCSTN	0.000221922	0.0174542	0.01212	2	hsa-miR-10a-5p	hsa-miR-16-5p
PAFAH1B1	0.000184507	0.0174542	0.0421957	3	hsa-miR-10a-5p	hsa-miR-93-5p	hsa-miR-16-5p
PDE3B	0.000221922	0.0174542	0.01212	2	hsa-miR-93-5p	hsa-miR-16-5p
PLA2G4F	0.000221922	0.0174542	0.01212	2	hsa-miR-326	hsa-miR-10a-5p
PPAN	0.000172828	0.0174542	0.0107734	2	hsa-miR-16-5p	hsa-miR-93-5p
SLC19A1	0.000221922	0.0174542	0.01212	2	hsa-miR-93-5p	hsa-miR-16-5p
TRIM32	0.000172828	0.0174542	0.0107734	2	hsa-miR-16-5p	hsa-miR-93-5p
TUBA1A	0.000221922	0.0174542	0.01212	2	hsa-miR-10a-5p	hsa-miR-16-5p
CMPK1	0.000250006	0.0187267	0.0466846	3	hsa-miR-10a-5p	hsa-miR-16-5p	hsa-miR-93-5p
HNRNPA1	0.000248812	0.0187267	0.094267	4	hsa-miR-194-5p	hsa-miR-221-5p	hsa-miR-16-5p	hsa-miR-326
SSSCA1	0.000277046	0.0202695	0.0134667	2	hsa-miR-16-5p	hsa-miR-221-5p
OCRL	0.000295744	0.0206758	0.049378	3	hsa-miR-10a-5p	hsa-miR-93-5p	hsa-miR-16-5p
PRRC2C	0.000295744	0.0206758	0.049378	3	hsa-miR-16-5p	hsa-miR-10a-5p	hsa-miR-221-5p
MOB3C	0.000338177	0.0217123	0.0148134	2	hsa-miR-10a-5p	hsa-miR-16-5p
PRNP	0.000329073	0.0217123	0.0511735	3	hsa-miR-16-5p	hsa-miR-93-5p	hsa-miR-221-5p
TAF15	0.000338177	0.0217123	0.0148134	2	hsa-miR-16-5p	hsa-miR-10a-5p
TBC1D20	0.000338177	0.0217123	0.0148134	2	hsa-miR-93-5p	hsa-miR-16-5p
COL4A2	0.000405291	0.0240574	0.0161601	2	hsa-miR-10a-5p	hsa-miR-16-5p
MTMR3	0.00040287	0.0240574	0.0547647	3	hsa-miR-93-5p	hsa-miR-16-5p	hsa-miR-221-5p
SLC9A6	0.000405291	0.0240574	0.0161601	2	hsa-miR-16-5p	hsa-miR-93-5p
UGDH	0.00040287	0.0240574	0.0547647	3	hsa-miR-16-5p	hsa-miR-221-5p	hsa-miR-10a-5p
MARS	0.000478364	0.0246711	0.0175067	2	hsa-miR-16-5p	hsa-miR-10a-5p
MSL3	0.000478364	0.0246711	0.0175067	2	hsa-miR-10a-5p	hsa-miR-16-5p
SF3B3	0.00044992	0.0246711	0.109754	4	hsa-miR-10a-5p	hsa-miR-16-5p	hsa-miR-326	hsa-miR-93-5p
SLC3A2	0.000478364	0.0246711	0.0175067	2	hsa-miR-16-5p	hsa-miR-10a-5p
UBE2Q2	0.000478364	0.0246711	0.0175067	2	hsa-miR-93-5p	hsa-miR-16-5p
VKORC1	0.000478364	0.0246711	0.0175067	2	hsa-miR-326	hsa-miR-16-5p
VPS13C	0.000478364	0.0246711	0.0175067	2	hsa-miR-326	hsa-miR-93-5p
ZNF280B	0.000443482	0.0246711	0.0565602	3	hsa-miR-194-5p	hsa-miR-10a-5p	hsa-miR-93-5p
CSDE1	0.000509241	0.0258399	0.0592536	3	hsa-miR-16-5p	hsa-miR-326	hsa-miR-93-5p
NUP98	0.000532486	0.0265905	0.0601513	3	hsa-miR-16-5p	hsa-miR-326	hsa-miR-93-5p
NR2C2	0.000556409	0.027351	0.0610491	3	hsa-miR-93-5p	hsa-miR-10a-5p	hsa-miR-16-5p
BDNF	0.000642298	0.0301592	0.0202001	2	hsa-miR-16-5p	hsa-miR-10a-5p
EZH1	0.000642298	0.0301592	0.0202001	2	hsa-miR-93-5p	hsa-miR-16-5p
RAB12	0.000642298	0.0301592	0.0202001	2	hsa-miR-16-5p	hsa-miR-93-5p
ACTG1	0.000686484	0.03176	0.065538	3	hsa-miR-16-5p	hsa-miR-326	hsa-miR-10a-5p
LIMA1	0.00071465	0.0320329	0.0664358	3	hsa-miR-93-5p	hsa-miR-10a-5p	hsa-miR-16-5p
SCAMP5	0.000733111	0.0320329	0.0215467	2	hsa-miR-93-5p	hsa-miR-16-5p
TRAK1	0.000733111	0.0320329	0.0215467	2	hsa-miR-93-5p	hsa-miR-16-5p
XPO7	0.000733111	0.0320329	0.0215467	2	hsa-miR-16-5p	hsa-miR-10a-5p
LAMC1	0.000743553	0.0320441	0.0673336	3	hsa-miR-16-5p	hsa-miR-10a-5p	hsa-miR-93-5p
ARHGAP32	0.00082979	0.0345547	0.0228934	2	hsa-miR-93-5p	hsa-miR-16-5p
BIRC5	0.000834762	0.0345547	0.0700269	3	hsa-miR-10a-5p	hsa-miR-93-5p	hsa-miR-16-5p
NT5DC1	0.00082979	0.0345547	0.0228934	2	hsa-miR-16-5p	hsa-miR-10a-5p
RRP15	0.000932314	0.0371273	0.0242401	2	hsa-miR-16-5p	hsa-miR-221-5p
SPTLC1	0.000932314	0.0371273	0.0242401	2	hsa-miR-16-5p	hsa-miR-326
VDAC1	0.000932314	0.0371273	0.0242401	2	hsa-miR-10a-5p	hsa-miR-93-5p
KPNA2	0.00100227	0.0389277	0.0745158	3	hsa-miR-16-5p	hsa-miR-326	hsa-miR-93-5p
SNTB2	0.00100227	0.0389277	0.0745158	3	hsa-miR-10a-5p	hsa-miR-16-5p	hsa-miR-93-5p
IKZF4	0.00104066	0.0399257	0.0255868	2	hsa-miR-93-5p	hsa-miR-16-5p
POFUT1	0.00107488	0.0407419	0.0763114	3	hsa-miR-16-5p	hsa-miR-93-5p	hsa-miR-326
HSPA8	0.00111242	0.0416628	0.0772092	3	hsa-miR-10a-5p	hsa-miR-16-5p	hsa-miR-93-5p
HOXD13	0.0011548	0.0417586	0.0269334	2	hsa-miR-10a-5p	hsa-miR-16-5p
KANK1	0.0011548	0.0417586	0.0269334	2	hsa-miR-10a-5p	hsa-miR-16-5p
KIAA1147	0.0011548	0.0417586	0.0269334	2	hsa-miR-10a-5p	hsa-miR-93-5p
RPL15	0.00127471	0.0445584	0.0282801	2	hsa-miR-221-5p	hsa-miR-10a-5p
UBE4A	0.00127471	0.0445584	0.0282801	2	hsa-miR-16-5p	hsa-miR-326
USP3	0.00127471	0.0445584	0.0282801	2	hsa-miR-93-5p	hsa-miR-16-5p
AGO1	0.00252869	0.046302	0.102347	3	hsa-miR-93-5p	hsa-miR-326	hsa-miR-194-5p
ARCN1	0.00166888	0.046302	0.0323201	2	hsa-miR-93-5p	hsa-miR-16-5p
ATXN2L	0.00166888	0.046302	0.0323201	2	hsa-miR-16-5p	hsa-miR-326
C8orf17	0.00153178	0.046302	0.0309735	2	hsa-miR-326	hsa-miR-194-5p
CDC37L1	0.00243918	0.046302	0.0390535	2	hsa-miR-93-5p	hsa-miR-16-5p
CSGALNACT1	0.00227389	0.046302	0.0377068	2	hsa-miR-16-5p	hsa-miR-10a-5p
CTSA	0.00261005	0.046302	0.0404002	2	hsa-miR-221-5p	hsa-miR-326
EIF4H	0.00158198	0.046302	0.0870848	3	hsa-miR-10a-5p	hsa-miR-93-5p	hsa-miR-194-5p
GLB1L3	0.00196011	0.046302	0.0350135	2	hsa-miR-10a-5p	hsa-miR-16-5p
GNAL	0.00211419	0.046302	0.0363601	2	hsa-miR-10a-5p	hsa-miR-16-5p
GOSR2	0.00227389	0.046302	0.0377068	2	hsa-miR-10a-5p	hsa-miR-326
GRB2	0.00153487	0.046302	0.086187	3	hsa-miR-93-5p	hsa-miR-16-5p	hsa-miR-221-5p
GRK6	0.00153178	0.046302	0.0309735	2	hsa-miR-326	hsa-miR-10a-5p
HARS	0.00166888	0.046302	0.0323201	2	hsa-miR-16-5p	hsa-miR-93-5p
HSPA1B	0.00246507	0.046302	0.101449	3	hsa-miR-16-5p	hsa-miR-326	hsa-miR-10a-5p
IPO5	0.00153178	0.046302	0.0309735	2	hsa-miR-93-5p	hsa-miR-16-5p
KANSL3	0.00196011	0.046302	0.0350135	2	hsa-miR-16-5p	hsa-miR-221-5p
LAPTM4B	0.00261005	0.046302	0.0404002	2	hsa-miR-93-5p	hsa-miR-16-5p
POLR3A	0.00148866	0.046302	0.0852892	3	hsa-miR-16-5p	hsa-miR-10a-5p	hsa-miR-93-5p
PRIM1	0.00234089	0.046302	0.0996537	3	hsa-miR-16-5p	hsa-miR-93-5p	hsa-miR-221-5p
RIOK3	0.00140038	0.046302	0.0296268	2	hsa-miR-10a-5p	hsa-miR-16-5p
RPL30	0.00140038	0.046302	0.0296268	2	hsa-miR-16-5p	hsa-miR-93-5p
RPL9	0.00181167	0.046302	0.0336668	2	hsa-miR-16-5p	hsa-miR-93-5p
SLC39A10	0.00211419	0.046302	0.0363601	2	hsa-miR-16-5p	hsa-miR-221-5p
SND1	0.00261005	0.046302	0.0404002	2	hsa-miR-93-5p	hsa-miR-16-5p
SNX16	0.00140038	0.046302	0.0296268	2	hsa-miR-16-5p	hsa-miR-93-5p
SQSTM1	0.00211419	0.046302	0.0363601	2	hsa-miR-16-5p	hsa-miR-93-5p
TADA2B	0.00166888	0.046302	0.0323201	2	hsa-miR-16-5p	hsa-miR-93-5p
TBL1XR1	0.00210463	0.046302	0.0960626	3	hsa-miR-326	hsa-miR-93-5p	hsa-miR-16-5p
TMEM168	0.00153178	0.046302	0.0309735	2	hsa-miR-93-5p	hsa-miR-16-5p
TMEM200C	0.00181167	0.046302	0.0336668	2	hsa-miR-144-5p	hsa-miR-93-5p
TMEM242	0.00243918	0.046302	0.0390535	2	hsa-miR-194-5p	hsa-miR-93-5p
TRAM1	0.00166888	0.046302	0.0323201	2	hsa-miR-93-5p	hsa-miR-16-5p
UBE3C	0.00211419	0.046302	0.0363601	2	hsa-miR-10a-5p	hsa-miR-16-5p
UBFD1	0.00227389	0.046302	0.0377068	2	hsa-miR-16-5p	hsa-miR-93-5p
SPRED1	0.00272578	0.0466048	0.10504	3	hsa-miR-93-5p	hsa-miR-16-5p	hsa-miR-194-5p
ASB1	0.00278646	0.046878	0.0417468	2	hsa-miR-93-5p	hsa-miR-10a-5p
PANX1	0.00278646	0.046878	0.0417468	2	hsa-miR-16-5p	hsa-miR-10a-5p
RUNDC3B	0.00278646	0.046878	0.0417468	2	hsa-miR-10a-5p	hsa-miR-16-5p
BMT2	0.00296839	0.048893	0.0430935	2	hsa-miR-93-5p	hsa-miR-194-5p
GPAM	0.00296839	0.048893	0.0430935	2	hsa-miR-16-5p	hsa-miR-93-5p
LRP3	0.00296839	0.048893	0.0430935	2	hsa-miR-10a-5p	hsa-miR-93-5p
TIMM17A	0.00296839	0.048893	0.0430935	2	hsa-miR-16-5p	hsa-miR-93-5p
SON	0.0030033	0.0492103	0.108632	3	hsa-miR-16-5p	hsa-miR-10a-5p	hsa-miR-93-5p
CCDC88C	0.00315583	0.050914	0.0444402	2	hsa-miR-93-5p	hsa-miR-16-5p
MFN2	0.00315583	0.050914	0.0444402	2	hsa-miR-16-5p	hsa-miR-93-5p
TRPC4AP	0.00315583	0.050914	0.0444402	2	hsa-miR-93-5p	hsa-miR-326
C11orf54	0.00322273	0.051728	0.111325	3	hsa-miR-93-5p	hsa-miR-221-5p	hsa-miR-194-5p
CCNE1	0.00334875	0.0532079	0.0457868	2	hsa-miR-16-5p	hsa-miR-144-5p
LSM10	0.00334875	0.0532079	0.0457868	2	hsa-miR-16-5p	hsa-miR-326
HMGA2	0.00337447	0.0533472	0.11312	3	hsa-miR-16-5p	hsa-miR-194-5p	hsa-miR-326
ACVR2A	0.00396016	0.0546031	0.0498269	2	hsa-miR-16-5p	hsa-miR-10a-5p
ATG14	0.00439478	0.0546031	0.0525202	2	hsa-miR-16-5p	hsa-miR-93-5p
BTN3A3	0.00508675	0.0546031	0.0565602	2	hsa-miR-16-5p	hsa-miR-93-5p
CCNE2	0.005328	0.0546031	0.0579069	2	hsa-miR-16-5p	hsa-miR-144-5p
CDIPT	0.00508675	0.0546031	0.0565602	2	hsa-miR-16-5p	hsa-miR-93-5p
CNKSR3	0.00447087	0.0546031	0.124792	3	hsa-miR-93-5p	hsa-miR-16-5p	hsa-miR-10a-5p
DPP8	0.005328	0.0546031	0.0579069	2	hsa-miR-93-5p	hsa-miR-16-5p
FBXL3	0.00417478	0.0546031	0.0511735	2	hsa-miR-93-5p	hsa-miR-221-5p
FZD2	0.00375094	0.0546031	0.0484802	2	hsa-miR-221-5p	hsa-miR-10a-5p
GALNT1	0.00375094	0.0546031	0.0484802	2	hsa-miR-10a-5p	hsa-miR-16-5p
HIST2H3A	0.00439478	0.0546031	0.0525202	2	hsa-miR-194-5p	hsa-miR-93-5p
JUN	0.00417478	0.0546031	0.0511735	2	hsa-miR-16-5p	hsa-miR-93-5p
LAMTOR1	0.00375094	0.0546031	0.0484802	2	hsa-miR-16-5p	hsa-miR-93-5p
MCU	0.00375094	0.0546031	0.0484802	2	hsa-miR-16-5p	hsa-miR-10a-5p
MLLT6	0.00417478	0.0546031	0.0511735	2	hsa-miR-93-5p	hsa-miR-16-5p
NCAPD2	0.005328	0.0546031	0.0579069	2	hsa-miR-16-5p	hsa-miR-93-5p
NIN	0.00508675	0.0546031	0.0565602	2	hsa-miR-93-5p	hsa-miR-16-5p
OMA1	0.00354712	0.0546031	0.0471335	2	hsa-miR-16-5p	hsa-miR-10a-5p
PHC3	0.00439478	0.0546031	0.0525202	2	hsa-miR-93-5p	hsa-miR-16-5p
PIGA	0.00508675	0.0546031	0.0565602	2	hsa-miR-326	hsa-miR-144-5p
PLRG1	0.00485078	0.0546031	0.0552135	2	hsa-miR-16-5p	hsa-miR-93-5p
PPP6C	0.00375094	0.0546031	0.0484802	2	hsa-miR-16-5p	hsa-miR-93-5p
PRKAR1A	0.00396016	0.0546031	0.0498269	2	hsa-miR-16-5p	hsa-miR-93-5p
PTPRT	0.005328	0.0546031	0.0579069	2	hsa-miR-10a-5p	hsa-miR-16-5p
RPL27A	0.00508675	0.0546031	0.0565602	2	hsa-miR-16-5p	hsa-miR-221-5p
SH3BP4	0.00508675	0.0546031	0.0565602	2	hsa-miR-93-5p	hsa-miR-16-5p
SOX5	0.00396016	0.0546031	0.0498269	2	hsa-miR-194-5p	hsa-miR-16-5p
SRPK1	0.00354712	0.0546031	0.0471335	2	hsa-miR-93-5p	hsa-miR-16-5p
TMEM101	0.00462011	0.0546031	0.0538669	2	hsa-miR-10a-5p	hsa-miR-221-5p
USP9X	0.00354712	0.0546031	0.0471335	2	hsa-miR-16-5p	hsa-miR-10a-5p
ZNF384	0.00462011	0.0546031	0.0538669	2	hsa-miR-16-5p	hsa-miR-93-5p
MAP3K7	0.00557451	0.0562097	0.0592536	2	hsa-miR-10a-5p	hsa-miR-16-5p
U2SURP	0.00557451	0.0562097	0.0592536	2	hsa-miR-93-5p	hsa-miR-16-5p
E2F7	0.00582626	0.0581887	0.0606002	2	hsa-miR-10a-5p	hsa-miR-16-5p
IER3IP1	0.00582626	0.0581887	0.0606002	2	hsa-miR-10a-5p	hsa-miR-16-5p
TMEM100	0.00582626	0.0581887	0.0606002	2	hsa-miR-93-5p	hsa-miR-16-5p
CADM1	0.00608323	0.0596195	0.0619469	2	hsa-miR-16-5p	hsa-miR-10a-5p
MORF4L1	0.00608323	0.0596195	0.0619469	2	hsa-miR-16-5p	hsa-miR-93-5p
RCOR1	0.00608323	0.0596195	0.0619469	2	hsa-miR-16-5p	hsa-miR-221-5p
SLC30A1	0.00608323	0.0596195	0.0619469	2	hsa-miR-16-5p	hsa-miR-93-5p
SRP19	0.00608323	0.0596195	0.0619469	2	hsa-miR-16-5p	hsa-miR-10a-5p
THRAP3	0.00608323	0.0596195	0.0619469	2	hsa-miR-326	hsa-miR-16-5p
ABCC6	0.00773342	0.0602402	0.0700269	2	hsa-miR-326	hsa-miR-16-5p
ASXL2	0.00661274	0.0602402	0.0646402	2	hsa-miR-16-5p	hsa-miR-326
BCL11B	0.00744559	0.0602402	0.0686803	2	hsa-miR-16-5p	hsa-miR-326
BNIP2	0.00661274	0.0602402	0.0646402	2	hsa-miR-93-5p	hsa-miR-194-5p
BTRC	0.0063454	0.0602402	0.0632936	2	hsa-miR-10a-5p	hsa-miR-16-5p
CRK	0.00765305	0.0602402	0.150827	3	hsa-miR-10a-5p	hsa-miR-16-5p	hsa-miR-93-5p
EIF1	0.00773342	0.0602402	0.0700269	2	hsa-miR-16-5p	hsa-miR-10a-5p
FAM168A	0.00688523	0.0602402	0.0659869	2	hsa-miR-16-5p	hsa-miR-10a-5p
HOXA3	0.00744559	0.0602402	0.0686803	2	hsa-miR-16-5p	hsa-miR-10a-5p
ITGB1	0.00802631	0.0602402	0.0713736	2	hsa-miR-221-5p	hsa-miR-93-5p
KCND3	0.00716286	0.0602402	0.0673336	2	hsa-miR-16-5p	hsa-miR-93-5p
KIAA0754	0.00802631	0.0602402	0.0713736	2	hsa-miR-221-5p	hsa-miR-326
KIF3B	0.00661274	0.0602402	0.0646402	2	hsa-miR-10a-5p	hsa-miR-16-5p
PABPC1	0.00688523	0.0602402	0.0659869	2	hsa-miR-10a-5p	hsa-miR-221-5p
PDXK	0.0063454	0.0602402	0.0632936	2	hsa-miR-16-5p	hsa-miR-221-5p
PFAS	0.00716286	0.0602402	0.0673336	2	hsa-miR-10a-5p	hsa-miR-93-5p
POLR3F	0.00773342	0.0602402	0.0700269	2	hsa-miR-221-5p	hsa-miR-93-5p
SLC27A4	0.00661274	0.0602402	0.0646402	2	hsa-miR-16-5p	hsa-miR-326
SLC2A3	0.0063454	0.0602402	0.0632936	2	hsa-miR-10a-5p	hsa-miR-16-5p
SMAD7	0.00744559	0.0602402	0.0686803	2	hsa-miR-16-5p	hsa-miR-93-5p
SYNRG	0.00688523	0.0602402	0.0659869	2	hsa-miR-326	hsa-miR-16-5p
THEM4	0.00688523	0.0602402	0.0659869	2	hsa-miR-16-5p	hsa-miR-93-5p
TLE3	0.00661274	0.0602402	0.0646402	2	hsa-miR-10a-5p	hsa-miR-93-5p
USP48	0.00716286	0.0602402	0.0673336	2	hsa-miR-16-5p	hsa-miR-93-5p
YWHAQ	0.00802631	0.0602402	0.0713736	2	hsa-miR-93-5p	hsa-miR-16-5p
ZNF280C	0.0063454	0.0602402	0.0632936	2	hsa-miR-16-5p	hsa-miR-93-5p
ZRANB1	0.00661274	0.0602402	0.0646402	2	hsa-miR-16-5p	hsa-miR-93-5p
DPYSL2	0.00832424	0.0619103	0.0727203	2	hsa-miR-10a-5p	hsa-miR-93-5p
MRPS14	0.00832424	0.0619103	0.0727203	2	hsa-miR-16-5p	hsa-miR-10a-5p
ENTPD7	0.00862721	0.0637117	0.0740669	2	hsa-miR-16-5p	hsa-miR-93-5p
NOTCH2	0.00862721	0.0637117	0.0740669	2	hsa-miR-16-5p	hsa-miR-326
TPM4	0.00862721	0.0637117	0.0740669	2	hsa-miR-93-5p	hsa-miR-10a-5p
ABCF2	0.00893517	0.0656777	0.0754136	2	hsa-miR-16-5p	hsa-miR-326
MAP7	0.00893517	0.0656777	0.0754136	2	hsa-miR-93-5p	hsa-miR-16-5p
DVL3	0.00924812	0.0673486	0.0767603	2	hsa-miR-93-5p	hsa-miR-10a-5p
FAM89A	0.00924812	0.0673486	0.0767603	2	hsa-miR-16-5p	hsa-miR-93-5p
RAB30	0.00924812	0.0673486	0.0767603	2	hsa-miR-16-5p	hsa-miR-93-5p
TMED5	0.00924812	0.0673486	0.0767603	2	hsa-miR-194-5p	hsa-miR-10a-5p
AASDHPPT	0.00988888	0.0678228	0.0794536	2	hsa-miR-221-5p	hsa-miR-194-5p
BCL2L2	0.00988888	0.0678228	0.0794536	2	hsa-miR-93-5p	hsa-miR-221-5p
CAV1	0.00956603	0.0678228	0.078107	2	hsa-miR-93-5p	hsa-miR-194-5p
CHIC1	0.00956603	0.0678228	0.078107	2	hsa-miR-93-5p	hsa-miR-16-5p
E2F1	0.00988888	0.0678228	0.0794536	2	hsa-miR-93-5p	hsa-miR-10a-5p
FGFR1	0.0102167	0.0678228	0.0808003	2	hsa-miR-16-5p	hsa-miR-10a-5p
KIF23	0.00988888	0.0678228	0.0794536	2	hsa-miR-16-5p	hsa-miR-93-5p
MSH3	0.0105493	0.0678228	0.082147	2	hsa-miR-326	hsa-miR-93-5p
NUDT3	0.0101811	0.0678228	0.166987	3	hsa-miR-16-5p	hsa-miR-221-5p	hsa-miR-93-5p
PVR	0.0102167	0.0678228	0.0808003	2	hsa-miR-16-5p	hsa-miR-93-5p
RRAGD	0.00988888	0.0678228	0.0794536	2	hsa-miR-221-5p	hsa-miR-93-5p
TFPI	0.0105493	0.0678228	0.082147	2	hsa-miR-16-5p	hsa-miR-10a-5p
TMEM138	0.0105493	0.0678228	0.082147	2	hsa-miR-93-5p	hsa-miR-16-5p
ULK1	0.0105493	0.0678228	0.082147	2	hsa-miR-16-5p	hsa-miR-93-5p
VMA21	0.00988888	0.0678228	0.0794536	2	hsa-miR-93-5p	hsa-miR-16-5p
WEE1	0.00958094	0.0678228	0.163396	3	hsa-miR-10a-5p	hsa-miR-16-5p	hsa-miR-93-5p
YIPF4	0.00972889	0.0678228	0.164294	3	hsa-miR-16-5p	hsa-miR-93-5p	hsa-miR-221-5p
ZNRF3	0.0102167	0.0678228	0.0808003	2	hsa-miR-16-5p	hsa-miR-93-5p
EIF4G2	0.0108869	0.0682273	0.0834937	2	hsa-miR-93-5p	hsa-miR-194-5p
FNBP1	0.0108869	0.0682273	0.0834937	2	hsa-miR-16-5p	hsa-miR-221-5p
KPNA1	0.0108869	0.0682273	0.0834937	2	hsa-miR-16-5p	hsa-miR-194-5p
SLC25A32	0.0108869	0.0682273	0.0834937	2	hsa-miR-16-5p	hsa-miR-194-5p
PSMD11	0.0112293	0.0700939	0.0848403	2	hsa-miR-16-5p	hsa-miR-93-5p
ZBTB5	0.0112293	0.0700939	0.0848403	2	hsa-miR-93-5p	hsa-miR-16-5p
ABCB7	0.0130135	0.0706382	0.0915737	2	hsa-miR-10a-5p	hsa-miR-16-5p
ACBD5	0.0119286	0.0706382	0.0875337	2	hsa-miR-16-5p	hsa-miR-93-5p
C3orf36	0.0122854	0.0706382	0.0888803	2	hsa-miR-16-5p	hsa-miR-10a-5p
CLIP4	0.0126471	0.0706382	0.090227	2	hsa-miR-93-5p	hsa-miR-16-5p
CLU	0.0133846	0.0706382	0.0929204	2	hsa-miR-16-5p	hsa-miR-326
CUL3	0.0115765	0.0706382	0.086187	2	hsa-miR-10a-5p	hsa-miR-16-5p
CXorf38	0.0115765	0.0706382	0.086187	2	hsa-miR-16-5p	hsa-miR-93-5p
CYLD	0.0133846	0.0706382	0.0929204	2	hsa-miR-93-5p	hsa-miR-16-5p
DNAJC10	0.0119476	0.0706382	0.176863	3	hsa-miR-93-5p	hsa-miR-16-5p	hsa-miR-221-5p
EEF1A1	0.0130135	0.0706382	0.0915737	2	hsa-miR-16-5p	hsa-miR-93-5p
EIF2B2	0.0115765	0.0706382	0.086187	2	hsa-miR-16-5p	hsa-miR-93-5p
FZD9	0.0133846	0.0706382	0.0929204	2	hsa-miR-93-5p	hsa-miR-16-5p
GPR157	0.0115765	0.0706382	0.086187	2	hsa-miR-16-5p	hsa-miR-93-5p
LIX1L	0.0119286	0.0706382	0.0875337	2	hsa-miR-93-5p	hsa-miR-10a-5p
MED18	0.0115765	0.0706382	0.086187	2	hsa-miR-93-5p	hsa-miR-326
N4BP1	0.0119286	0.0706382	0.0875337	2	hsa-miR-16-5p	hsa-miR-93-5p
NAA30	0.0122854	0.0706382	0.0888803	2	hsa-miR-93-5p	hsa-miR-326
NCOR2	0.0115765	0.0706382	0.086187	2	hsa-miR-10a-5p	hsa-miR-16-5p
NHLRC3	0.0115765	0.0706382	0.086187	2	hsa-miR-93-5p	hsa-miR-16-5p
PHLPP2	0.0130135	0.0706382	0.0915737	2	hsa-miR-93-5p	hsa-miR-16-5p
PPP6R3	0.0122854	0.0706382	0.0888803	2	hsa-miR-93-5p	hsa-miR-16-5p
PTPDC1	0.0126471	0.0706382	0.090227	2	hsa-miR-16-5p	hsa-miR-93-5p
RBM20	0.0119286	0.0706382	0.0875337	2	hsa-miR-93-5p	hsa-miR-326
RFK	0.0119286	0.0706382	0.0875337	2	hsa-miR-16-5p	hsa-miR-93-5p
SEPT2	0.0119286	0.0706382	0.0875337	2	hsa-miR-16-5p	hsa-miR-93-5p
SLC16A9	0.0133846	0.0706382	0.0929204	2	hsa-miR-194-5p	hsa-miR-93-5p
SOWAHC	0.0115765	0.0706382	0.086187	2	hsa-miR-93-5p	hsa-miR-16-5p
TPI1	0.0122854	0.0706382	0.0888803	2	hsa-miR-16-5p	hsa-miR-10a-5p
XPNPEP3	0.0115765	0.0706382	0.086187	2	hsa-miR-16-5p	hsa-miR-10a-5p
YOD1	0.0126328	0.0706382	0.180454	3	hsa-miR-93-5p	hsa-miR-10a-5p	hsa-miR-221-5p
F2RL3	0.0137604	0.0722708	0.094267	2	hsa-miR-93-5p	hsa-miR-221-5p
ZBTB10	0.0137604	0.0722708	0.094267	2	hsa-miR-10a-5p	hsa-miR-16-5p
BMI1	0.0141409	0.0741456	0.0956137	2	hsa-miR-16-5p	hsa-miR-194-5p
ACAP2	0.0153104	0.0744379	0.0996537	2	hsa-miR-326	hsa-miR-93-5p
ANKRD33B	0.0145261	0.0744379	0.0969604	2	hsa-miR-93-5p	hsa-miR-10a-5p
ARHGAP12	0.0145261	0.0744379	0.0969604	2	hsa-miR-93-5p	hsa-miR-16-5p
BAMBI	0.0161132	0.0744379	0.102347	2	hsa-miR-10a-5p	hsa-miR-16-5p
CFL2	0.0153104	0.0744379	0.0996537	2	hsa-miR-16-5p	hsa-miR-93-5p
EPHA4	0.0153104	0.0744379	0.0996537	2	hsa-miR-10a-5p	hsa-miR-93-5p
FOXRED2	0.0161132	0.0744379	0.102347	2	hsa-miR-93-5p	hsa-miR-10a-5p
GRWD1	0.0157095	0.0744379	0.101	2	hsa-miR-16-5p	hsa-miR-326
HAS2	0.0145261	0.0744379	0.0969604	2	hsa-miR-221-5p	hsa-miR-93-5p
JARID2	0.0161132	0.0744379	0.102347	2	hsa-miR-16-5p	hsa-miR-221-5p
KRAS	0.0161132	0.0744379	0.102347	2	hsa-miR-16-5p	hsa-miR-326
NARS	0.0157095	0.0744379	0.101	2	hsa-miR-16-5p	hsa-miR-93-5p
NUP205	0.014916	0.0744379	0.098307	2	hsa-miR-10a-5p	hsa-miR-93-5p
NUP50	0.0153104	0.0744379	0.0996537	2	hsa-miR-16-5p	hsa-miR-221-5p
ORAI2	0.0150213	0.0744379	0.192125	3	hsa-miR-10a-5p	hsa-miR-16-5p	hsa-miR-93-5p
PDPK1	0.0161132	0.0744379	0.102347	2	hsa-miR-10a-5p	hsa-miR-93-5p
PLEKHB2	0.0153104	0.0744379	0.0996537	2	hsa-miR-10a-5p	hsa-miR-16-5p
RAP2C	0.0161132	0.0744379	0.102347	2	hsa-miR-93-5p	hsa-miR-16-5p
WDR13	0.0153104	0.0744379	0.0996537	2	hsa-miR-10a-5p	hsa-miR-16-5p
WNK3	0.014916	0.0744379	0.098307	2	hsa-miR-93-5p	hsa-miR-16-5p
SLC6A4	0.0165215	0.076212	0.103694	2	hsa-miR-16-5p	hsa-miR-93-5p
BICD2	0.0186306	0.0777087	0.110427	2	hsa-miR-194-5p	hsa-miR-93-5p
CCDC71L	0.0177735	0.0777087	0.107734	2	hsa-miR-93-5p	hsa-miR-221-5p
CDKN2AIPNL	0.0173516	0.0777087	0.106387	2	hsa-miR-93-5p	hsa-miR-16-5p
DUSP18	0.0181998	0.0777087	0.10908	2	hsa-miR-93-5p	hsa-miR-194-5p
EEF2	0.0177735	0.0777087	0.107734	2	hsa-miR-16-5p	hsa-miR-10a-5p
FEM1A	0.0180905	0.0777087	0.205592	3	hsa-miR-93-5p	hsa-miR-10a-5p	hsa-miR-194-5p
HMBOX1	0.0181998	0.0777087	0.10908	2	hsa-miR-16-5p	hsa-miR-93-5p
HNRNPA1L2	0.0186306	0.0777087	0.110427	2	hsa-miR-16-5p	hsa-miR-326
PDCD4	0.0169343	0.0777087	0.10504	2	hsa-miR-16-5p	hsa-miR-93-5p
RAN	0.0173516	0.0777087	0.106387	2	hsa-miR-16-5p	hsa-miR-93-5p
UBE2Z	0.0173516	0.0777087	0.106387	2	hsa-miR-10a-5p	hsa-miR-16-5p
ZNRF2	0.0186306	0.0777087	0.110427	2	hsa-miR-16-5p	hsa-miR-326
CPT1A	0.0190659	0.0787157	0.111774	2	hsa-miR-16-5p	hsa-miR-93-5p
RIF1	0.0190659	0.0787157	0.111774	2	hsa-miR-16-5p	hsa-miR-93-5p
SMAD5	0.0190659	0.0787157	0.111774	2	hsa-miR-16-5p	hsa-miR-93-5p
TSR1	0.0190659	0.0787157	0.111774	2	hsa-miR-16-5p	hsa-miR-93-5p
ZBTB33	0.0195056	0.0804255	0.11312	2	hsa-miR-93-5p	hsa-miR-16-5p
AHCYL2	0.0203982	0.0827063	0.115814	2	hsa-miR-16-5p	hsa-miR-10a-5p
LRIF1	0.0203982	0.0827063	0.115814	2	hsa-miR-93-5p	hsa-miR-16-5p
MAVS	0.0213084	0.0827063	0.118507	2	hsa-miR-93-5p	hsa-miR-10a-5p
SORCS2	0.0213084	0.0827063	0.118507	2	hsa-miR-93-5p	hsa-miR-326
SMAD4	0.0217699	0.0841378	0.119854	2	hsa-miR-93-5p	hsa-miR-144-5p
FAM208A	0.0222358	0.0854137	0.1212	2	hsa-miR-16-5p	hsa-miR-10a-5p
MRM3	0.0222358	0.0854137	0.1212	2	hsa-miR-16-5p	hsa-miR-221-5p
RPL14	0.0222358	0.0854137	0.1212	2	hsa-miR-16-5p	hsa-miR-93-5p
STX4	0.0222358	0.0854137	0.1212	2	hsa-miR-16-5p	hsa-miR-93-5p
YTHDC1	0.0222358	0.0854137	0.1212	2	hsa-miR-93-5p	hsa-miR-16-5p
HNRNPF	0.022706	0.0869015	0.122547	2	hsa-miR-10a-5p	hsa-miR-16-5p
ID4	0.022706	0.0869015	0.122547	2	hsa-miR-10a-5p	hsa-miR-144-5p
LGSN	0.022706	0.0869015	0.122547	2	hsa-miR-221-5p	hsa-miR-93-5p
CCND1	0.0232166	0.0870484	0.225343	3	hsa-miR-16-5p	hsa-miR-93-5p	hsa-miR-326
PURA	0.0236592	0.0870484	0.12524	2	hsa-miR-16-5p	hsa-miR-93-5p
RAB15	0.0236592	0.0870484	0.12524	2	hsa-miR-10a-5p	hsa-miR-16-5p
SIK1	0.0236592	0.0870484	0.12524	2	hsa-miR-93-5p	hsa-miR-16-5p
ACTR2	0.0251207	0.0907343	0.12928	2	hsa-miR-93-5p	hsa-miR-16-5p
CLN8	0.0251207	0.0907343	0.12928	2	hsa-miR-93-5p	hsa-miR-10a-5p
MARCH6	0.0251207	0.0907343	0.12928	2	hsa-miR-16-5p	hsa-miR-93-5p
ATP6V0E1	0.0256162	0.0916465	0.130627	2	hsa-miR-16-5p	hsa-miR-93-5p
CCNT1	0.0256162	0.0916465	0.130627	2	hsa-miR-221-5p	hsa-miR-16-5p
MCL1	0.0266198	0.0916465	0.133321	2	hsa-miR-16-5p	hsa-miR-93-5p
MINK1	0.0266198	0.0916465	0.133321	2	hsa-miR-16-5p	hsa-miR-93-5p
PAPD5	0.0256162	0.0916465	0.130627	2	hsa-miR-10a-5p	hsa-miR-93-5p
RAB11FIP1	0.0256162	0.0916465	0.130627	2	hsa-miR-93-5p	hsa-miR-194-5p
SRSF1	0.0261159	0.0916465	0.131974	2	hsa-miR-10a-5p	hsa-miR-16-5p
TMEM109	0.0261159	0.0916465	0.131974	2	hsa-miR-16-5p	hsa-miR-10a-5p
HSP90AA1	0.0271277	0.0930686	0.134667	2	hsa-miR-16-5p	hsa-miR-10a-5p
TGOLN2	0.0271277	0.0930686	0.134667	2	hsa-miR-16-5p	hsa-miR-93-5p
RLIM	0.0276398	0.0946191	0.136014	2	hsa-miR-10a-5p	hsa-miR-93-5p
SOCS5	0.0276398	0.0946191	0.136014	2	hsa-miR-16-5p	hsa-miR-93-5p
C17orf75	0.0292005	0.0957752	0.140054	2	hsa-miR-16-5p	hsa-miR-93-5p
DNAJB4	0.028156	0.0957752	0.137361	2	hsa-miR-16-5p	hsa-miR-93-5p
ELK4	0.028156	0.0957752	0.137361	2	hsa-miR-16-5p	hsa-miR-93-5p
GATAD2A	0.0286762	0.0957752	0.138707	2	hsa-miR-10a-5p	hsa-miR-16-5p
NF2	0.0292005	0.0957752	0.140054	2	hsa-miR-10a-5p	hsa-miR-326
SLC11A2	0.028156	0.0957752	0.137361	2	hsa-miR-16-5p	hsa-miR-10a-5p
TMBIM6	0.0292005	0.0957752	0.140054	2	hsa-miR-16-5p	hsa-miR-93-5p
MYLK3	0.0297288	0.0971203	0.141401	2	hsa-miR-221-5p	hsa-miR-93-5p
TET3	0.0302612	0.0987568	0.142747	2	hsa-miR-93-5p	hsa-miR-16-5p
ACTB	0.0307975	0.0996979	0.144094	2	hsa-miR-326	hsa-miR-16-5p
BAZ2A	0.0307975	0.0996979	0.144094	2	hsa-miR-93-5p	hsa-miR-16-5p
CRY2	0.031882	0.0996979	0.146787	2	hsa-miR-93-5p	hsa-miR-10a-5p
FEM1B	0.0307975	0.0996979	0.144094	2	hsa-miR-10a-5p	hsa-miR-93-5p
ITGA2	0.0307975	0.0996979	0.144094	2	hsa-miR-16-5p	hsa-miR-93-5p
KATNAL1	0.0307975	0.0996979	0.144094	2	hsa-miR-93-5p	hsa-miR-16-5p
RANGAP1	0.031882	0.0996979	0.146787	2	hsa-miR-16-5p	hsa-miR-93-5p
CAPZA2	0.0324302	0.101216	0.148134	2	hsa-miR-16-5p	hsa-miR-93-5p
DNTTIP2	0.0329823	0.102735	0.149481	2	hsa-miR-16-5p	hsa-miR-93-5p
TMEM127	0.0329823	0.102735	0.149481	2	hsa-miR-93-5p	hsa-miR-10a-5p
ACOX1	0.0340981	0.103562	0.152174	2	hsa-miR-93-5p	hsa-miR-16-5p
FAHD1	0.0340981	0.103562	0.152174	2	hsa-miR-10a-5p	hsa-miR-93-5p
FEM1C	0.0335383	0.103562	0.150827	2	hsa-miR-93-5p	hsa-miR-16-5p
MAFK	0.0340981	0.103562	0.152174	2	hsa-miR-16-5p	hsa-miR-326
MLXIP	0.0340981	0.103562	0.152174	2	hsa-miR-93-5p	hsa-miR-16-5p
RACGAP1	0.0335383	0.103562	0.150827	2	hsa-miR-16-5p	hsa-miR-93-5p
LUZP1	0.0346619	0.103854	0.153521	2	hsa-miR-16-5p	hsa-miR-93-5p
AKAP11	0.0352295	0.104954	0.154867	2	hsa-miR-93-5p	hsa-miR-16-5p
FZD6	0.0352295	0.104954	0.154867	2	hsa-miR-194-5p	hsa-miR-16-5p
H3F3B	0.0352295	0.104954	0.154867	2	hsa-miR-16-5p	hsa-miR-10a-5p
RBM12B	0.0352295	0.104954	0.154867	2	hsa-miR-10a-5p	hsa-miR-93-5p
TRAPPC2	0.0352295	0.104954	0.154867	2	hsa-miR-93-5p	hsa-miR-221-5p
ZNF878	0.0352295	0.104954	0.154867	2	hsa-miR-221-5p	hsa-miR-10a-5p
ABHD2	0.0358009	0.106526	0.156214	2	hsa-miR-16-5p	hsa-miR-93-5p
CHAC1	0.0369551	0.106526	0.158907	2	hsa-miR-16-5p	hsa-miR-194-5p
KCNK6	0.0363761	0.106526	0.157561	2	hsa-miR-93-5p	hsa-miR-221-5p
PGM2L1	0.0363761	0.106526	0.157561	2	hsa-miR-93-5p	hsa-miR-221-5p
PLEKHA1	0.0363761	0.106526	0.157561	2	hsa-miR-93-5p	hsa-miR-16-5p
RORA	0.0363761	0.106526	0.157561	2	hsa-miR-93-5p	hsa-miR-10a-5p
ATXN7L3B	0.0381244	0.109135	0.161601	2	hsa-miR-16-5p	hsa-miR-93-5p
RAB3IP	0.0381244	0.109135	0.161601	2	hsa-miR-16-5p	hsa-miR-93-5p
BCL2L11	0.0393087	0.110186	0.164294	2	hsa-miR-93-5p	hsa-miR-10a-5p
HS3ST1	0.0387147	0.110186	0.162947	2	hsa-miR-144-5p	hsa-miR-93-5p
MTHFD2	0.0387147	0.110186	0.162947	2	hsa-miR-16-5p	hsa-miR-326
MYC	0.0393087	0.110186	0.164294	2	hsa-miR-93-5p	hsa-miR-16-5p
SERBP1	0.0393087	0.110186	0.164294	2	hsa-miR-10a-5p	hsa-miR-16-5p
ZNF394	0.0393087	0.110186	0.164294	2	hsa-miR-326	hsa-miR-10a-5p
KLHDC10	0.0405077	0.112082	0.166987	2	hsa-miR-16-5p	hsa-miR-221-5p
SAMD8	0.0405077	0.112082	0.166987	2	hsa-miR-93-5p	hsa-miR-221-5p
GRPEL2	0.0411128	0.112159	0.168334	2	hsa-miR-16-5p	hsa-miR-93-5p
PTEN	0.0411128	0.112159	0.168334	2	hsa-miR-93-5p	hsa-miR-10a-5p
SPATA2	0.0423338	0.112159	0.171027	2	hsa-miR-16-5p	hsa-miR-93-5p
TMEM245	0.0417215	0.112159	0.169681	2	hsa-miR-16-5p	hsa-miR-93-5p
VEGFA	0.0417215	0.112159	0.169681	2	hsa-miR-16-5p	hsa-miR-93-5p
SETD5	0.0441923	0.115248	0.175067	2	hsa-miR-16-5p	hsa-miR-194-5p
BTF3L4	0.0467201	0.1186	0.180454	2	hsa-miR-194-5p	hsa-miR-93-5p
E2F3	0.0467201	0.1186	0.180454	2	hsa-miR-16-5p	hsa-miR-93-5p
SRCAP	0.0473608	0.1186	0.181801	2	hsa-miR-194-5p	hsa-miR-93-5p
CYCS	0.0486526	0.121285	0.184494	2	hsa-miR-16-5p	hsa-miR-93-5p
ARHGDIA	0.051942	0.125124	0.191227	2	hsa-miR-16-5p	hsa-miR-221-5p
HSPA4L	0.0512774	0.125124	0.189881	2	hsa-miR-16-5p	hsa-miR-93-5p
ONECUT3	0.0512774	0.125124	0.189881	2	hsa-miR-194-5p	hsa-miR-10a-5p
SP1	0.051942	0.125124	0.191227	2	hsa-miR-16-5p	hsa-miR-326
ZNF70	0.05261	0.125124	0.192574	2	hsa-miR-93-5p	hsa-miR-221-5p
MRPS10	0.0532814	0.126413	0.193921	2	hsa-miR-16-5p	hsa-miR-93-5p
CDKN1B	0.054634	0.127758	0.196614	2	hsa-miR-194-5p	hsa-miR-221-5p
SBNO1	0.054634	0.127758	0.196614	2	hsa-miR-16-5p	hsa-miR-221-5p
ZMAT3	0.053956	0.127758	0.195267	2	hsa-miR-16-5p	hsa-miR-93-5p
MYPN	0.0553152	0.127769	0.197961	2	hsa-miR-221-5p	hsa-miR-93-5p
BZW1	0.0566875	0.129225	0.200654	2	hsa-miR-16-5p	hsa-miR-93-5p
CREBRF	0.0573785	0.129225	0.202001	2	hsa-miR-93-5p	hsa-miR-16-5p
DCTN5	0.0580727	0.129572	0.203347	2	hsa-miR-16-5p	hsa-miR-93-5p
MSANTD4	0.0580727	0.129572	0.203347	2	hsa-miR-93-5p	hsa-miR-16-5p
RPRD2	0.0659166	0.136161	0.218161	2	hsa-miR-16-5p	hsa-miR-93-5p
KIAA1551	0.0673827	0.137294	0.220854	2	hsa-miR-93-5p	hsa-miR-10a-5p
KMT2D	0.0703506	0.139547	0.226241	2	hsa-miR-93-5p	hsa-miR-16-5p
MLLT1	0.0696042	0.139547	0.224894	2	hsa-miR-16-5p	hsa-miR-93-5p
DNAL1	0.0710999	0.140503	0.227588	2	hsa-miR-194-5p	hsa-miR-93-5p
PPP1R15B	0.0718521	0.14135	0.228934	2	hsa-miR-93-5p	hsa-miR-10a-5p
DCAF7	0.0748898	0.143642	0.234321	2	hsa-miR-16-5p	hsa-miR-326
SHOC2	0.0756564	0.143642	0.235668	2	hsa-miR-16-5p	hsa-miR-93-5p
SLC1A5	0.0748898	0.143642	0.234321	2	hsa-miR-16-5p	hsa-miR-93-5p
NACC2	0.0771979	0.145466	0.238361	2	hsa-miR-93-5p	hsa-miR-10a-5p
MAPKAPK5	0.0787506	0.14651	0.241054	2	hsa-miR-10a-5p	hsa-miR-93-5p
SCD	0.079531	0.14701	0.242401	2	hsa-miR-10a-5p	hsa-miR-93-5p
HOOK3	0.0818888	0.149087	0.246441	2	hsa-miR-93-5p	hsa-miR-326
UBN2	0.0818888	0.149087	0.246441	2	hsa-miR-16-5p	hsa-miR-10a-5p
MKNK2	0.091558	0.158004	0.262601	2	hsa-miR-93-5p	hsa-miR-10a-5p
TNRC6B	0.0965299	0.16095	0.270681	2	hsa-miR-16-5p	hsa-miR-93-5p
SKI	0.10415	0.166155	0.282801	2	hsa-miR-93-5p	hsa-miR-16-5p
HDGF	0.107598	0.167466	0.288188	2	hsa-miR-93-5p	hsa-miR-16-5p
TAOK1	0.119044	0.176491	0.305694	2	hsa-miR-144-5p	hsa-miR-16-5p
TXNIP	0.119939	0.176491	0.307041	2	hsa-miR-93-5p	hsa-miR-16-5p
XIAP	0.129003	0.183269	0.320508	2	hsa-miR-93-5p	hsa-miR-10a-5p
IGF1R	0.135462	0.187986	0.329935	2	hsa-miR-194-5p	hsa-miR-16-5p
BTG2	0.137324	0.189234	0.332628	2	hsa-miR-16-5p	hsa-miR-93-5p
GIGYF1	0.14107	0.191483	0.338015	2	hsa-miR-93-5p	hsa-miR-194-5p
SOD2	0.14674	0.194623	0.346095	2	hsa-miR-144-5p	hsa-miR-93-5p
FOXK1	0.148644	0.195829	0.348788	2	hsa-miR-16-5p	hsa-miR-93-5p
KLHL15	0.176941	0.212708	0.387841	2	hsa-miR-16-5p	hsa-miR-93-5p
NUFIP2	0.219805	0.243232	0.444402	2	hsa-miR-93-5p	hsa-miR-16-5p
CDKN1A	0.220848	0.244156	0.445748	2	hsa-miR-93-5p	hsa-miR-16-5p
ZNF460	0.250339	0.26677	0.483455	2	hsa-miR-16-5p	hsa-miR-10a-5p

## Sheet: Table S5
Table S5. The strong and weak interactions in the MiRNA-target genes network analysis (miRTarBase) using the seven miRNA set as input
miRNA-target miRTarBase
hsa-miR-16-5p	hsa-miR-93-5p	hsa-miR-10a-5p	hsa-miR-221-5p	hsa-miR-326	hsa-miR-194-5p	hsa-miR-144-5p
BMI1	TP53INP1	HOXA1	SGSM1	GLI1	EP300	LBR
CDK1	CDKN1A	USF2	RPL15	SMO	CDH2	MDM4
HMGA1	E2F1	NCOR2	GATAD2B	NOTCH1	RAC1	TAOK1
ACVR2A	MAPK9	MAP3K7	C18orf25	NOTCH2	HBEGF	FAM217B
RAB9B	VEGFA	BTRC	PRRC2C	MSH3	IGF1R	ID4
ACTR1A	ITGB8	SRSF1	SLC39A10	PKM	PTPN12	PIGA
TPI1	KAT2B	TRA2B	PRNP	CD9	PTPN13	KCNAB1
PDCD4	TUSC2	EPHA4	NUP50	DYNLT1	ITGA9	HS3ST1
RAB21	BCL2L11	CHL1	NUDT3	CCDC12	SOCS2	ZNHIT3
WT1	PTEN	GPR63	AASDHPPT	PLA2G4F	DNMT3A	SYNPO2
ASXL2	PURA	BCL2L13	QSER1	INPPL1	SOX5	DSEL
TMEM251	LATS2	CREB5	MBD2	XRCC6	ACVR2B	CDCA3
CARD8	LDLR	BIRC5	ZDHHC6	RPP14	TLN2	C5orf51
CDC14B	PDZD11	OMA1	MUC17	GRK6	BMI1	BRD3
CENPJ	ZNF813	IER3IP1	SDC4	FASN	SRCAP	ZNF529
CEP63	ARSJ	RBM17	HES7	PTPA	SLC16A9	SOD2
CREBL2	TMEM100	NR1D2	LDOC1	MAZ	HNRNPA1	TMEM200C
ECHDC1	ADARB1	BAMBI	YOD1	CSDE1	AGO1	POU2F1
GOLGA5	LIMA1	SNX4	CREBZF	KPNA2	ELF1	ADARB2
GOLPH3L	LUZP1	SERBP1	C1orf43	ASXL2	HIST2H3A	BLMH
GTF2H1	AP1G1	LHFPL4	ZNF345	AGO1	TYMS	KLHL42
H3F3B	TMEM127	NOP16	DNAH17	HSPA1B	FOXM1	PCSK2
HACE1	ZIC5	AJUBA	PARP1	ZNF689	RBX1	ACSBG1
HDHD2	ZNF202	MAPK8	MRM3	PDHA1	BMP1	SOBP
HERC6	TSN	ZBTB10	SBNO1	ERBB2	CDKN1B	RUNX1
RIDA	TMX3	TMEM101	SAR1A	VPS13C	TRUB1	TGIF1
HSDL2	SUCO	YES1	RRAGD	ERLIN2	CAPZA1	ROCK1
JUN	ACIN1	DUSP3	GTF3C6	THRAP3	BTF3L4	ROCK2
MCL1	RND3	PANX1	ANKRD49	PBX2	EPC2	MET
MSH2	RYBP	WEE1	SLC8A3	NKRF	TJAP1	CCNE1
OMA1	RAB11FIP1	TLE3	BAK1	ABCF2	FZD6	CCNE2
OSGEPL1	EPHA4	PDPK1	SLC1A7	MAT2A	CAV1	SMAD4
PDCD6IP	TMEM168	CMPK1	UGDH	DCAF7	PTBP1	ITGA3
PHKB	DCTN6	NDUFB6	HNRNPA1	VKORC1	CHAC1	MREG
PMS1	SPTBN1	ARPC5	ERI1	PSD3	ITSN1	GABBR2
PNN	NUP58	PUM2	BCL2L2	KIAA1671	TMED5	WDFY3
PRIM1	HAUS8	GATAD2A	PABPC1	ARRDC1	SPRED1
RAD51C	GRB2	ACVR2A	TMEM101	ACTB	FXR1
RHOT1	CCNG2	RBM12B	ITGB1	ACTG1	ARID2
RNASEL	KATNAL1	THUMPD1	STAT2	ATXN2L	GIGYF1
SLC35A1	CAPRIN2	BLOC1S5	CCNT1	ZNF746	BNIP2
SLC35B3	FAM129A	CRK	CCDC71L	PAQR8	TMEM242
TIA1	GNB4	XRN1	EFEMP2	PIGA	COL4A3BP
UGDH	C5orf22	E2F7	CKAP2L	UCK1	ARRDC2
UGP2	DMKN	LCA5	REPS1	HNRNPUL2	ONECUT3
ZNF559	SPOPL	ELOVL2	MTMR3	JMJD1C	ACBD7
CDK6	TGFBR2	TFAP2C	P2RX3	CIZ1	TWISTNB
CCND3	RPA2	TRIM2	AGTRAP	SRRM1	KMT5A
CCND1	DMAC2	HOXB3	KCNJ11	NOB1	ZNF280B
CCNE1	RAB5B	FUS	TRAPPC2	CD274	KPNA1
ZNF622	AKAP11	LMBR1L	ZNF234	ZNRF2	AASDHPPT
YIF1B	COQ2	HSP90AA1	MYLK3	POFUT1	TJP1
VTI1B	GPR137C	SPECC1	CYP1A2	IHH	EIF4G2
UTP15	NIN	EXTL3	AVPR1A	UBE4A	BICD2
UBE4A	BMPR2	POLR2A	LRRTM2	TBL1XR1	ZNF724
UBE2V1	LIX1L	RIOK2	PIWIL1	CNNM4	ZC3H12B
UBE2S	ARHGAP12	C12orf76	YIPF4	CCND1	SLAMF1
TXN2	ZFP91	CCDC151	ZNF556	ABCC6	RAB11FIP1
TPM3	PRKACB	FAT2	ZBTB8B	SLC47A1	SLC25A32
TOMM34	NACC2	TPI1	UNC5B	DHX40	KIAA1210
TNFSF9	ATP6V1G2-DDX39B	BTAF1	CLIC5	SF3B3	NOTCH2NL
TMEM43	YTHDC1	MSANTD1	TOMM40	BCL11B	DNAL1
TMEM109	NDEL1	PLA2G4A	PRR13	USH1G	SLC6A5
SRPRB	NR2C2AP	IGSF1	NPHP3	KRAS	C8orf17
SRPRA	HCCS	LEMD3	KIAA0754	TOMM5	UHMK1
SQSTM1	ZNF417	E2F1	POLR3F	RTL8A	UBL3
SPTLC1	IRF1	KIF3B	FBXO31	ZNF772	SPTY2D1
SLC7A1	SERTAD2	NIPSNAP2	UFM1	ZNF394	NUDT7
SLC38A5	BNIP2	LIMA1	ZC2HC1C	ARL5B	OTUD3
SLC38A1	FMNL2	HSPA4	PTAFR	SORCS2	C11orf54
SLC25A22	PHC3	MRC2	ERCC6L	CALHM5	CBY3
SLC16A3	SYBU	TMEM106B	ZNF486	PATZ1	IL10
SLC12A2	PPP1R15B	ZFP30	RPL27A	RBM47	HNF4G
SHOC2	WDR33	AMPD1	ZDHHC24	PEX5L	KDM5B
SERPINE2	CCND1	SLC2A3	F2RL3	AR	BCLAF1
SEC24A	PBXIP1	RPL15	UROS	AKT1	CHD1
RTN4	SMAD4	AGER	FZD2	PHF8	ATP6V1F
RFT1	ZNF805	CNTLN	MYPN	SPTLC1	EIF4H
RARS	CRY2	C21orf59	CARD8	FAM216B	HMGA2
RAB30	PBX3	SEPT9	ZSCAN22	TRPC4AP	PEX26
PURA	ZADH2	COL6A2	DTWD2	KLK2	SETD5
PTGS2	ZNF264	MLNR	TVP23C	GOSR2	SPRY4
PSAT1	LRRC58	RTKN2	TMEM70	METTL27	TMEM120B
PPP2R5C	NUFIP2	OAZ1	RNF24	SSBP2	AQP6
PPIF	RUNX3	CSNK2A1	ENPP1	EPHB3	CARD8
PLK1	NUP107	AQP12B	ZSWIM7	SYNRG	CD274
PISD	SNAPIN	AGBL2	LGSN	C1R	FEM1A
PHLDB2	ACTR2	GOLGA8A	ZNF70	GRWD1	GIPC1
PANX1	SRPK1	CPED1	ZNF749	C8orf17	ME2
PAFAH1B2	PBRM1	HSPA8	LRTOMT	MTHFD2	RBMS2
NPR3	CD46	SLC41A3	DNAJC10	A4GALT	RDH11
NOTCH2	SFXN5	KXD1	KCNK6	MOCS3	DUSP18
NAPG	USP21	RELN	SAMD8	SLC27A4	BMT2
MRPL20	ATXN1	SMCHD1	PGM2L1	FBXL16
MLLT11	ZMIZ1	PTPRT	LPP	FAM167B
MLLT1	RNF34	ZC3H18	JARID2	BMP7
LYPLA2	ZC3H12C	CYP8B1	HAS2	MAGEB4
LUZP1	GRAMD1A	COL4A3	FNBP1	MED18
LAMC1	EGLN3	PFAS	FBXL3	PDE3A
KPNA3	ZNF180	MSL3	CCDC36	GDE1
KCNN4	DDX46	TTC7A	ALG14	ACAP2
ITGA2	KDM3B	COX7B	C11orf54	KIAA0754
IPO4	ARIH2	ZNF318	CABP4	ULBP3
IGF2R	RMDN3	ACAA1	MRPS16	BVES
IFRD2	HOOK1	IPCEF1	ADCYAP1	HOOK3
IFRD1	RB1	SCAP	KANSL3	NAA30
HMOX1	NAA30	KCTD11	ERO1A	HNRNPA1L2
HSPA1A	FIGNL1	RIOK3	RAD18	HNRNPA1
HSPA1B	LYST	C5	HAUS5	EPG5
LAMTOR5	TNFRSF21	GLB1L3	RIMKLA	F9
HARS2	PDRG1	PAPD5	TFAP2B	ZNF154
HARS	OTUD4	RNF123	VKORC1L1	NUP98
GSTM4	DUSP8	ZNF629	BRMS1	GYS1
GPAM	STC2	AMMECR1L	NDUFAF3	LSM10
GNL3L	UBXN2A	KLHL6	IL6R	FAM193A
GFPT1	ANKFY1	SYMPK	CDKN1C	STUM
GFM1	TOLLIP	NCSTN	CDKN1B	RPTN
GALNT7	PPP6R2	GALNT1	RUNX2	PDE1B
FNDC3B	MAP7	SREBF1	SSSCA1	HOTAIR
FGF2	ZBTB21	HIVEP3	ABL1	FGF1
EIF4E	TNKS1BP1	RAB18	ARHGDIA	FSCN1
EGFR	CSNK1G1	CUL3	CTSA	BCL2L1
DNAJB4	ARID4B	MTF2	GRB2	SP1
CHORDC1	FOXJ3	ORAI2	KLHDC10	CASTOR2
CDK5RAP1	VMA21	NUP37	PDXK	CLU
CACNA2D1	BTG3	ADGRV1	RCOR1	CTSA
CA12	HARS	RUNDC3B	SEPT4	DAB2IP
ATG9A	TAX1BP1	KIF21A	TOR2A	HLA-C
SNX15	NFIB	FEM1B	C21orf58	HMGA2
ARL2	REV3L	RABL6	DSC3	MAFK
ARHGDIA	GPN3	PLA2G4F	GINM1	NF2
ADSS	MZT1	SNTB2	IFITM3	PCGF3
ACP2	DDX39B	NUB1	IMP4	RBM20
ABHD10	RBBP7	MTR	NANOG	FPR1
ABCF2	ARCN1	DNAJB1	PDE7A	SEZ6
F2	C16orf70	C11orf63	PLEKHG2	ANXA6
BCL2	ZBTB33	ABCB7	PRIM1	BCAS3
CCNT2	LAPTM4B	CHRNA5	PROSER3	MYH15
CFL2	MYO1E	RPS9	RRP15
CSHL1	TYW5	DDX42	SMIM17
CRHBP	LHFPL2	XPO7	ZNF324B
RPS6	ICMT	PYGL	ZNF878
BRCA1	C3orf38	TGFB3	MPI
AKT3	MYLIP	ARHGAP19	SLX4
WNT3A	FAM210A	PHB2
CCND2	YY1	ALDH1A2
VEGFA	SGTB	SLC3A2
WIPF1	POGK	POLR2H
VPS45	PLEKHA1	TAF15
HSP90B1	MIDN	MOB3C
SKAP2	DDX5	MBD1
NT5DC1	EGR2	HSPA1B
FAM69A	KMT5B	INTS2
C2orf74	MAPRE3	MYEF2
FAM122C	CREBRF	PANK2
PWWP2A	FCHO2	EMB
C17orf80	PRRG1	HK1
PRIMPOL	SAMD12	UBE2Z
LDAH	PKD2	STT3A
HPF1	ARHGAP1	HOXA3
NIPAL2	B2M	NT5DC1
TRMT13	TBC1D20	YOD1
ANAPC16	KLHL28	APRT
CADM1	FBXL3	C2CD2
TPPP3	RHEBL1	SHBG
MYB	KMT2D	PPP1R12A
AURKB	ASB1	SCD
CAPRIN1	WDR1	BCKDK
ALG3	UBE3B	ETS1
NAA25	FBXL5	GTF3C2
TOR4A	GNA12	NOP2
CARD19	ASF1A	RPS29
MMS19	OSR1	LAMC1
NOB1	SH3PXD2A	GNAL
PNPLA6	CNOT4	KIAA1147
SELENOI	FYCO1	NACC2
ZNF384	DCAF8	TMEM179B
SPOUT1	YOD1	ARF3
PTCD3	RRN3	MCPH1
MCU	UBR5	ARMCX3
NAA15	ANKRD52	UBN2
PPM1D	SAMD8	ANO6
LAMTOR3	MYO19	NEK7
LAMTOR2	ADAR	EIF4H
CHUK	BTBD10	MED1
TP53	SOWAHC	PTPRG
NFKB1	REEP3	ERMN
ZYX	SEC23A	LYPD6
NCOR2	PTPN4	SLC25A5
AXIN2	MTPAP	EPB41L2
KDR	SPRED1	ARFGEF1
FGFR1	KLF9	UBTF
HMGA2	DPP8	NTMT1
PIM1	FRS2	KLHL23
IFNG	STK11	FGFR1
UNG	GPATCH2	HOXD13
SRP68	NHLRC3	CHFR
RECK	ANKRD29	ZNF592
DSP	STYX	EIF1AD
RPL10	PAPOLA	RRP1B
SEC11A	PXYLP1	UHRF1
COA7	MLLT6	SORD
RPS27	CD164	PPM1G
YTHDC1	MSANTD4	SF3B3
GRWD1	KLF11	PRPF8
PPAN	TAF6	PRDX2
NT5C3A	SH3GLB1	HNRNPF
TRMT10C	UBE2J1	AMPD2
SMAD1	CAV2	CAB39L
TRIM32	VLDLR	ATP5F1
DNAJC2	WIZ	PARL
RPL4	RSRP1	ERLIN1
NOC4L	PHF10	MARS
MRPL12	RRAS2	TRPM7
EIF1	ZBTB41	DLG4
PON2	SRSF2	WDR74
EMC6	WDR26	PWP1
PTRH1	CPPED1	RPRD1A
UBE2C	F3	NAP1L1
EEF1G	MED12L	CTNND1
LSM10	PDE3B	IQCB1
YBX3	NUAK1	EIF1
INTS5	DYRK2	CDK19
MRPS31	TSG101	LRP3
CDC123	EZH1	UBE2D2
TMBIM6	ZNF143	GEMIN5
RPL12	ZNF217	GORASP2
MRPL1	ARL1	DDX54
ACOT8	FKBP7	CARHSP1
SLC27A4	RNF145	FAM168A
LIN7C	CERS2	SF3B4
ABCF1	SLC5A3	ATP1A2
METAP2	TRIP10	PLEKHB2
CD44	AGO1	LRFN1
SARS	PCID2	KIAA0100
SLC30A1	DCTN4	DVL1
RPL27A	MAN1C1	NOMO1
AUP1	UBR1	MIS12
SLC1A5	MED13L	GLOD4
EIF3C	PRUNE2	USP11
AP2M1	CALCOCO2	UBE3C
DHX36	SGMS1	NT5DC3
DNAAF5	DSTYK	SPARC
DNTTIP2	C18orf32	SLC26A2
UGT8	EPHA7	MED12
SLC39A14	PHLPP2	FAM219B
TNPO3	IKZF4	GOSR2
SMPD4	HEG1	MEAF6
WDR18	FEM1C	PIAS3
SNRPC	CDC37L1	ASB1
GPATCH4	STAT3	COL4A2
DDX52	ZNF148	NUP205
EIF2B2	PGM2L1	POLR3A
ELP3	EFCAB14	ATG3
XKR8	ZIC2	COPA
GRB2	POLR2A	CD59
SNRPB2	SET	TENM3
SERBP1	MTSS1L	TUBA1A
CMPK1	MICALL1	LSS
FNTA	GRSF1	FASN
TMEM126A	RAB8B	PSMD13
WBP11	UBE2M	ZNF618
ALDH2	ZC3H7A	TSPAN33
PCMT1	PGAM1	KANK1
RBM6	BAZ2A	ADPRHL2
RPS6KB1	DZIP3	DPYSL2
DDHD2	KPNA2	SUPT6H
NIN	ITPA	B3GNT5
FLCN	FAM3C	ACTG1
ATF7	ELAVL1	PLSCR1
GATAD2A	TAF8	EEF2
KATNAL1	AP2A2	SFPQ
BFAR	RPL7A	VDAC1
TBRG1	SAMD4B	ADCY9
ZNRF3	EEF1A1	OCRL
CDC25A	ZBTB7A	ABCG2
ABL2	GAPDH	SLC25A13
N4BP1	SEC23IP	IGSF9B
MGAT4A	ATP5B	ESPL1
TIMM10B	RPL9	MCU
KIF5B	HNRNPM	CDK8
CALR	MOB1A	CEP128
EIF4G3	STX16	TRAPPC12
RHOF	CDHR1	SYNJ1
TNFRSF12A	C6orf62	NOB1
PPA1	TRAM1	AP5S1
TPT1	MFN2	RNF213
TAF15	UBE2L3	PSMB1
TACO1	RPL30	BCR
RPL9	CTC1	PABPC1
CYCS	CAP1	NPTX1
TUBB	NONO	PRRC2C
PDF	DNMT3B	PABPC3
LUC7L	EZH2	NF2
EIF2B5	RBM23	RALBP1
NAA10	UBAP2L	EHD4
TUBB4B	RPL27	RLIM
STX4	HIST3H2A	PAFAH1B1
CD55	HDDC2	BCL2L11
EIF3E	GRID2IP	RAPGEF2
INF2	PPM1H	ARSK
LMF2	PRKCI	ID4
RCC1L	NPEPPS	RAP2A
BAG6	CBX3	CSRNP3
VMP1	FAH	ZFAND5
SYF2	RIF1	CNST
NARS2	ZSWIM1	TIAM1
POFUT1	POLE	PTEN
ENY2	LRP3	PIK3CG
MTOR	CCT8	SFRP1
STEAP3	KIAA1191	POC1A
WDR43	GPS1	TMED5
TRMT1	BAG2	PPP1R15B
SNX12	ARHGAP32	H3F3C
XPO1	SLC19A1	H3F3B
SNX6	NUBP1	MKNK2
PHIP	ARL9	GRK6
LAMTOR1	PSMD11	GPCPD1
TGFBI	UBE2O	ANKRD33B
ANAPC13	TUT1	PLA2G2C
DNAJA4	APBB2	SON
MDN1	BIRC5	CNOT6
DNAJA2	H1F0	S1PR2
USP9X	PRPF8	MAPKAPK5
C8orf44	DVL3	EBNA1BP2
TMEM168	MAP3K13	TFPI
ADGRL1	RPS6KA5	ONECUT3
NCKAP5L	TAF4	METTL7A
SGK3	HIST1H3B	ZNF460
ZRANB1	TBCC	USP9X
TRIM44	FASN	URGCP
TEX15	RFC3	NR2C2
HNRNPA2B1	CCDC88C	FHL2
RIMS3	ZNF384	DVL3
CEP55	APLP2	MTRNR2L7
IVNS1ABP	NOB1	MTRNR2L3
PI4K2B	JUN	UGDH
CAAP1	PGP	SYNPO
LATS1	XBP1	ZNF502
BCL11B	NBPF15	GSS
SLC39A10	VAT1	RAB15
ATP13A3	PPTC7	MTRNR2L11
AVL9	IPO5	MTRNR2L10
TMEM100	HIST2H4B	HMGN2
SIPA1L2	IP6K1	IRGQ
SMAD7	ARPC2	ARHGAP18
ZBTB34	KIF1BP	SLC25A43
SALL1	PIK3R2	ORC1
PRDM4	SMG7	FUT1
FTL	ELAC2	PAICS
BCAS2	NUP153	WDR13
YBX1	NUP205	ZNF280B
NDUFA9	MYO9B	RPS15A
MKI67	MAD2L1	RORA
CCPG1	SND1	NDUFB5
MICU2	MCM5	ZNF223
BCCIP	RNF44	CRLF3
WDR3	IGF2	TPM4
UTP4	PFAS	CADM1
DIABLO	PI4KA	MTX3
SERPINB5	HIST2H3A	TCF15
UTP23	MAP3K4	API5
PYGB	N4BP1	CCS
NOC3L	GARS	HLA-E
DDX41	CLN8	PHF20
PHLDA2	PSMD4	RNF2
SGTA	NUP188	C6orf89
RRP12	TRAK1	CHDH
RPL10L	NR4A1	CHMP1B
EIF3CL	DCTN1	SLC11A2
FASTKD2	PAPD7	SLC24A4
MAIP1	TRIM65	CHAF1B
CDIPT	UPF1	C3orf36
PLRG1	SPATA2	ALKBH4
VMA21	AP1AR	LILRA2
G3BP2	NTHL1	GSR
PRKAR1A	HUWE1	TTYH3
KIAA0368	MARK2	TMEM109
AGK	SLC29A2	MAVS
FDXR	ZBTB3	FAHD1
EIF3M	FOXRED2	ZNF445
CDC23	SEC16A	BORCS5
MALSU1	XYLT2	KIAA1551
RACGAP1	ZCCHC14	POU2F2
USP7	HERPUD1	CCNG1
ZC3H11A	UBN1	KLHDC8A
SRP72	UNC45A	SFT2D2
BZW1	VAMP7	ATP1B4
RPS6KA3	LNPK	CARD8
DLD	ANAPC5	MCTS1
KDSR	NPM1	ZNF708
TERF2IP	SLC9A6	ACAD8
NSF	ZNF706	SLC5A5
USP42	PYGL	HHIP
EDC3	ZNFX1	FRRS1
LAMP2	TLE3	FAM208A
KCNG3	LOXL1	C1GALT1
HIST2H2BE	MPG	ZNF574
AP3D1	IBA57	ACOT13
ONECUT2	KLHDC2	EXOSC2
OIP5	HDGF	CENPL
SP1	YWHAQ	FZD2
CYB561A3	SH3BP4	PHAX
ENPP4	DAPK3	WDR77
PRKAB2	CRELD2	APOC3
KMT2A	CCDC47	ZNF394
TMEM245	EIF4G2	XIAP
PIP4P1	RMND5B	USP6NL
CDC27	TELO2	UBXN7
PLSCR4	HK1	TMEM127
SEH1L	TYSND1	CNKSR3
UBN2	ERLIN2	CLN8
DESI1	TRPC4AP	AHCY
CDK17	FAM57A	TIMM50
TLK1	ICAM4	C17orf105
PLAG1	ATP6	H6PD
TBRG4	RNF220	XPNPEP3
MPDU1	SMG6	PPFIBP1
NOP53	KLB	AXL
NCAPG	HPS1	CRIPT
RBM15B	MED21	FAM118A
RRP15	NBEAL2	CDC6
NAMPT	ZNF76	TMEM170A
ADGRE5	UQCRC1	PDK3
COMMD10	GLI3	NUDT4
NRP1	CDC16	MRPS14
GEMIN5	EAPP	LIX1L
EPHA2	PPAN	GK5
ASCC3	WAC	ANP32E
PTPRJ	TRIM8	AHSA2
PLAUR	SLC2A4	CRY2
C1orf56	ATG16L1	SAPCD2
HSPA9	DAB2	FBXO31
SLC25A6	SMAD7	KIAA1143
AIMP1	UNKL	ELOVL7
CLNS1A	ZBTB4	CSGALNACT1
MRM3	TPRG1L	DGAT1
MRPL3	SHOC2	OPA3
HSPBP1	WDR37	SERPINE1
CDC20	PFKP	GP1BA
PSMD12	TNKS2	IL12A
PLCXD2	SLC30A7	IL23A
EEF1A1	FAM46C	NOD2
DHX8	TMEM138	MMP14
TIMM13	PPP6R3	MAPK8IP1
ELOVL5	KLHL20	BDNF
LY6K	MED17	BCL6
NOL11	WEE1	AHCYL2
MRPS10	ULK1	FEM1A
CCDC58	SKI	ATIC
LARP4	GPR137B	CCDC8
MEPCE	ZBTB18	CD3D
DCUN1D5	TMBIM6	FOXRED2
RPRD1B	ACVR1B	LPIN3
RANGAP1	GDF11	NCBP3
RPL5	FOXJ2	PSD4
MRPL10	HIF1A	QPCT
AHCYL1	EIF2S1	SLC48A1
CLASP1	SMOC1	SRP19
EIF5B	CMPK1	TMED4
EIF4G1	ZFYVE9	ZBTB8A
SMAD5	USP3	ZNF329
NARF	UBE2Q2	ZNF878
MAP7	ABHD2
AHCYL2	SEMA4B
NUP50	CYLD
HSPA4L	CHD9
TLE4	KIAA0513
FBXL18	GID4
NDUFA4	KRT10
RNMT	MINK1
AADAT	UNK
MTHFR	CCDC137
SAV1	FOXK2
CARD10	CABLES1
KCNC4	RAB12
SNX16	FNBP1L
GABARAPL1	PARD6B
FAM122A	RAB22A
PRKAR2A	RRM2
SIRT4	TANC1
PHKA1	NABP1
TMCC1	SEPT2
UBE2Q1	U2SURP
SLC35B2	KLF3
AP2A1	SLAIN2
PUM1	SMAD5
TUBA1C	ANKH
TUBB3	ATP6V0E1
ASNS	SQSTM1
HYAL3	POLR3G
DNAJC1	LYSMD3
SLC29A1	SASH1
STAU1	SNX9
TNFRSF10A	QKI
RPS2	C6orf120
CENPF	SOX4
RMDN1	MICB
SPATA5	ZBTB9
EARS2	CENPQ
CCT6B	HBP1
PSMD11	DNAJB9
STRAP	SP4
COMT	PHTF2
SLIRP	ANKIB1
GALNT3	XIAP
PRPSAP1	GBF1
DNAJC15	TIMM17A
ANKLE2	CAPN15
PRNP	GRPEL2
SLC38A2	RGMB
ZNF598	GINS4
GTPBP8	ACADSB
KIDINS220	ZRANB1
VIM	MASTL
DMAP1	VPS26A
SUPT16H	TXNIP
ELOVL1	PPP1R12B
SNRPA1	ORAI1
COPS5	DNM1L
CDK9	PIP4K2C
ASB6	GNS
TTC1	TXLNA
RBMS3	BRMS1L
MRPS25	FRMD6
SUCLA2	SUSD6
MRPS2	PLEKHO2
XPNPEP3	SMAD6
SACM1L	SCAMP5
EIF3A	RCCD1
TMEM87A	CCP110
PPT1	TNRC6A
RPLP0	SNTB2
PPP2R1A	NFAT5
EIF4B	PAFAH1B1
SRPK1	TNFAIP1
DOCK5	LASP1
SPRYD3	RUNDC1
ATL2	MAP3K3
CDV3	CAMTA1
CXorf38	ANKRD12
FAM89A	CHAF1A
SLC25A39	BLOC1S3
GLRX	ARHGAP35
DLC1	TBC1D17
HOXA3	ARHGEF18
CCNE2	POFUT1
ARL3	MAVS
MYO5A	TTPAL
VEZT	NCOA3
PAG1	PRNP
DMTF1	IFNAR2
HELZ	IFNAR1
SLC11A2	SIK1
RAB1B	RAPGEF4
PNP	C2orf69
KPNA1	FAM117B
NUFIP2	MTMR3
SON	TNRC6B
HSD17B8	NRBP1
DDX21	FEZ2
DCAF13	TET3
NOP14	PLXNA1
DAP3	GAB1
NTHL1	MSMO1
PEX14	NSD2
EIF5	ADD1
RABGGTB	FAF2
IDH3A	HECA
THEM4	BTN3A2
BMS1	BTN3A1
CPT1A	AGFG2
EDC4	CASP2
CIB1	OXR1
NDUFAF4	E2F5
OGDH	PRPF4
EIF2A	ACSL4
EEF2	OCRL
DNAJB1	PHF6
TAF9	CHIC1
RPS12	ZBTB37
TNFAIP2	PCBP2
TIMM17A	UBFD1
GRPEL2	ZNF532
CNOT7	CREB1
DMD	STK11IP
RCL1	RAB10
SDHAF2	SKIL
YARS2	REST
GTF3C2	KIAA0232
LARP1	SERF1A
VAMP8	SERF1B
TFAP4	F2R
DKC1	CAV1
POLR3A	EIF4H
LRPPRC	CROT
DDX54	DPYSL2
CHP1	MAK16
B4GALT1	TRIM32
ATP6V1B2	PRRG4
RIF1	ANKRD33B
NCAPD2	TTC9
DCAF7	SALL3
SFXN1	AFF1
YIPF4	E2F3
PRRC2C	HOOK3
RBMS1	TSKU
SRSF1	CEP57
PHC3	SESN2
FURIN	NFATC2IP
CCT3	TRAPPC10
IFT74	FOXC1
FAM122B	FJX1
ZNF207	SLC25A44
RNF149	EIF2B2
RUNX1T1	C16orf52
BTG2	SOCS7
ATG14	KDM6B
ATP5G3	TPM4
RIC1	PVR
ASH1L	REV1
XPO7	NPAS2
KPNA2	CYBRD1
HSPD1	CLIP4
IMPDH2	NAGK
COA6	HMBOX1
ASPH	PTPDC1
CDKN2A	UBE2V2
DTD1	BCL2L2
RRP36	ATXN7L3B
NARS	GRK3
MRPS14	MXD1
HSPH1	SLC16A9
KIF23	MGLL
PDIA6	SNX16
ABCC4	EREG
TRAP1	ICAM1
TFPI	WNT2B
VASN	MYC
SLC3A2	HLA-F
DDX31	TGFB1
EIF3K	CXCL8
RPLP1	PFKFB2
QSOX2	VPS50
MRFAP1	SLCO5A1
CUL4A	NRIP3
TRUB2	CEP170
ELAC2	A1CF
PA2G4	LLPH
ALDH18A1	SREK1IP1
KDM2A	EMC1
NLE1	WNK3
HEATR1	TSR1
PACSIN3	NPNT
RPL13	ITGA2
RAB1A	SORCS2
CKAP5	TMEM9B
SLC7A5	CADM2
SEC61A1	ATAD2
PSME4	FUT10
CHPT1	AKR7A2
AFG3L2	ZBTB5
APP	RPS27A
SPCS3	PRICKLE4
HIGD1A	TMEM64
SPTBN2	TFAM
STXBP3	SMIM13
DDX3X	SLC22A23
IPO7	SGPL1
ATOX1	PXK
RAB23	PTGFRN
SF3A3	PITPNA
FEM1C	NPAT
PDE4D	NETO2
AGPAT5	MLLT1
CAMKK2	MAP3K2
ATAD5	M6PR
GCC1	KLF6
TFAP2A	HSPA8
CNNM2	GPR157
EPC1	FAM160B1
ZFHX3	ERGIC2
HAUS3	CSNK1A1
SLC9A6	COIL
USP15	CNOT6L
PPP1R11	CHSY1
TNRC6B	BZW1
C1orf21	BSCL2
GNB1	BMP2
DNAJC9	BBX
SLC35A4	ATL3
ANPEP	ANKRD50
ALG2	ZNF70
PELO	ZNF652
NOP10	ZFYVE26
GTF3C1	SLC30A1
UTP3	PTP4A1
CDCA8	MYO1D
RPL30	FOXQ1
MTHFD1L	LPAR2
ITGB4	ZDHHC20
UXT	ZFYVE21
TPBG	UGCG
ATP6V1E1	SEMA7A
AIFM2	PDGFB
CNPY3	MKNK2
PABPC4	LAPTM4A
CXorf40B	HMGB3
DHX37	DUSP2
BYSL	BTG2
RAB12	MORC1
MACF1	TRIM37
KIF2A	LAMTOR1
AGRN	GIGYF1
CDC5L	GATA6
TMEM41A	EMSY
PSMC2	ACER2
TTC17	MDM2
EML4	ZNF780A
UTP20	ZNF12
CLUH	TMEM242
XPOT	C9orf40
PSME3	MFSD8
NEMF	POLR1B
HSPA5	PDPK1
TMTC3	MORF4L1
MRRF	MARCH6
ERLIN2	MAPK1
NUP160	LZIC
AHNAK2	KIF23
MFN2	KIAA1147
LMO7	PCLAF
SYPL1	HNRNPR
CSDE1	FZD9
ANKRD17	ELK4
RNF111	BTF3L4
EXD2	CEP72
NHLRC3	ZNF682
ACBD5	GPR155
OSBPL3	BMP8B
GPR180	EFCAB11
AGO2	CRISPLD2
PAPOLG	RAN
STK38	NIPA1
CD274	KLHL36
MLLT6	KIAA1551
GTPBP1	HMGB1
MED13	NARS
SETD1B	RBM20
IPPK	PKNOX1
SYNJ1	CEP97
RNF217	EPS15L1
RNF144B	SERF2
RFK	FXYD5
SPRED1	DNTTIP2
CYP26B1	CRCP
MIB1	TMEM134
CAPZA2	MED18
WEE1	GABPB1
CDCA4	MIXL1
MAP4	CAVIN1
GOLT1B	COX19
PPP6C	SLC28A1
LAMB3	PRIM1
MTHFD2	ZNF514
POLDIP2	KIF6
RPS25	KCNMB1
WARS	MED16
GLT8D1	NEK8
RPL3	GRK7
EIF3H	KCNA7
LYAR	TMEM38A
DUSP14	YIPF4
SSU72	WSB1
OXNAD1	SOCS5
FTH1	RRAGD
RBM28	QSOX1
SSSCA1	NR2F6
RPL21	NR2C2
RRP9	MFN1
RIOX2	HYPK
ACTG1	FOXK1
PCK2	DNAJC10
HSP90AA1	CYCS
LSG1	CNKSR3
SLC25A32	AGO3
AAAS	ZNF93
MRPS23	TPK1
MARS	SOD2
MERTK	NME6
GTF3C4	XIRP2
SRP19	TMEM196
UQCC3	CLEC12B
WNT5A	ZMYM1
GTF3C3	TNFAIP8L1
IWS1	ABHD15
TTLL12	EXO5
PVR	TNFRSF10B
KIF2C	TXK
TBL3	FHDC1
CAMK2G	SPTLC2
ATXN2L	ZNF385A
RPSA	TBL1XR1
TSPAN3	RNASEH1
SCAF4	PRKAR1A
COPS7B	KMT2B
HNRNPDL	TMEM131L
C17orf75	KCNJ8
WDR75	FBXL7
AP2B1	ELAVL2
BTF3	DNAJB6
SMURF2	ADAT2
KIF1B	FAM89A
CASK	RLIM
RPL14	GLO1
CDC37	SLC25A46
SOWAHC	DIS3L
CDADC1	HSPA4L
SPATA2	FICD
PRR3	PLS1
UFC1	RPF2
CPSF7	CSDE1
CRKL	HIST1H2BD
FAT3	TMEM200C
SZRD1	RORA
EN2	RAP2C
MYO5B	PLRG1
PDK4	ENPP5
C2orf42	CLIC4
CDC37L1	CERCAM
FBXW7	LUZP2
STK33	TRAPPC2
DIEXF	ZNF681
TMEM189-UBE2V1	ZNF107
AK2	F2RL3
PAK1IP1	YWHAZ
PSPH	WIPF2
RPL31	WASL
FAM96B	USP48
ARG2	TCF7L2
STIP1	SCD
ARPC5L	RUFY2
EIF3F	RHOC
IPO11	POLR3A
RPS3A	MECP2
UTP14A	MCC
SLC4A1AP	LEPROT
MRPL21	ISOC1
LAMTOR4	HOXD11
RPL6	GNPTAB
KIN	FEM1B
POLR1C	DYNC1LI2
HTRA1	DNAJC28
MRPS35	CFL2
GEMIN4	CBX1
GARS	ZNF354B
TTF2	HMGB2
NACA	CCDC71L
ZRANB2	LRPAP1
PDLIM5	DSPP
L1CAM	ZNF35
TELO2	SESN3
KIF14	SCAMP2
MORF4L1	RACGAP1
PDHX	LRP12
SCAMP3	KCNB1
FAM129B	ITGB1
PLEC	FGFR1OP
RPRD2	EIF4A2
ATP8A2	CRK
IARS	COX6B1
DNAJA1	CCDC6
EFNB2	BICD2
FAM189B	CKAP2
LAMB1	RPRD2
TNPO1	RPL17-C18orf32
PDPR	NKIRAS1
CDS2	AGMAT
LMAN2L	RBM12B
DDX3Y	SNAP47
PAGR1	PIWIL2
TOX4	MYH9
CALU	PRKCB
PTPDC1	BRI3BP
USP53	FEM1A
FAM168A	RANGAP1
CAMSAP1	WDR53
VPS4A	SPIB
UBFD1	FAXC
PAQR3	ELOC
C16orf72	FAM126B
TMEM255A	POLM
PHF19	TM4SF5
ATXN7L3	CBX8
JARID2	C15orf41
E2F7	ATAT1
KIF5A	PNRC1
PTPN3	HIST1H2BG
CFAP45	MELK
YWHAH	CBX5
MOV10	APOH
FASTKD1	PAK6
UFSP2	HIP1
PLEKHN1	GTF2H2C
KLF14	OSTM1
AKAP13	SPCS1
PHEX	USP32
IL36RN	POLR3F
CACNB2	ICA1L
PRPF8	LSM3
NAV2	CYB5A
OTUD7B	LIAS
JAK2	MFSD2A
RSL1D1	DHODH
TXNL1	DEGS1
CAMKV	C15orf40
FBXO3	SRCAP
CPNE8	GATAD1
COL4A1	ZNF785
SENP6	WDR73
PRR12	RMND1
SERINC5	ABI2
AMPD1	N4BP2L2
FNBP1	RAB42
ALKAL2	FAAP24
CYP27B1	ESR2
CHD3	ZNF7
LIG4	C11orf54
RPS24	OCIAD1
S100A14	MYLK3
PTPRT	QRFPR
TNK1	TLR7
FBXW11	CEP104
MLF2	BCAS4
HNRNPF	ORAI2
ZNF638	GTF2IRD2B
TIMP3	PDE4C
DIXDC1	LRRD1
EEF2K	DNAJB13
TMEM154	MYO1F
ORAI2	CD28
SLFN13	DCTN5
DDX6	F2RL1
COX1	ASB16
IDS	CCL5
C19orf54	MSH3
PIP4K2B	KCNK6
OTOL1	BHMT2
AGER	C12orf65
PGLYRP1	ZNF426
ACTN4	RTN2
GLB1L3	PTGIS
FSCN2	TNIP3
NXPH2	HS3ST1
CABIN1	WWC1
MOB3C	VPS53
ADK	LINC00598
ARL2BP	TRIOBP
RP1L1	TRAF3IP2
GPR157	TMOD3
IRS4	SLC7A11
KLHL34	SLC1A5
HSPA8	SERINC1
CSGALNACT1	RNF115
FAT2	RABGAP1L
RPS3	PDHB
DHTKD1	MANEAL
HNRNPL	LRIF1
SYT11	ISCA2
VKORC1	GTF2IRD2
GPR55	GEMIN8
MRC2	FKBP14
LSM5	FAM213A
DDN	DNAJB4
COL4A2	DDI2
UBXN2B	CPT1A
GNAL	CPS1
ZNF644	CAPZA2
ROGDI	ZBTB25
MMP25	ZNF665
RIOK3	GTF2H3
GSTT2B	HIST1H2BJ
APLNR	IRAK4
IGSF1	ZNF578
CCT8	NUGGC
USMG5	KIAA1841
LYPD2	CCDC125
YIPF2	IPP
KCND3	ACOT9
HIST1H1C	CXorf38
SF3B3	RFK
RPH3AL	LY6G5B
LONRF2	METTL8
SUPT5H	PARD3
SOCS5	GDF5OS
POLB	SYNPO2L
HIST1H2BK	C1orf50
ADAD2	RBM41
CLIP2	LGSN
IPO5	THEM4
POTEF	ZNF446
LIMA1	ZNF347
ACTN1	C14orf119
FAM208A	STX4
IRAK3	ANKS4B
BEX3	SLC25A33
TMED1	MAN2B2
BNC2	ABCG8
WDR5B	ZNF174
INO80D	GNB5
USP8	SUGP1
RPS17	UBOX5
ATP6V0E1	CCDC198
AMOT	ZYG11A
AMER1	ZMAT3
NEURL4	TSPAN6
ATP5A1	SLC6A4
UBE2Z	SLC35F5
RAN	SH3BP5
MARCH6	SF3B3
FBXO41	RPL14
XYLT1	RNF19B
DOCK9	PURB
LONP1	PAPD5
ARL10	NUDT3
GPAA1	MYPN
VCL	KLF10
TIGD3	KCND3
MSL3	GPRIN3
KANSL3	DRAXIN
ZNF280C	DNAL1
RUNDC3B	LDHD
E2F3	CDKN2AIPNL
HDHD5	ABHD18
TDRD3	ATP1B3
IKZF4	ENTPD4
TES	SLC35F6
KCNS2	CCDC30
SLC9A2	STAC2
MEGF8	HAS2
HMGN1	MTMR9
THAP7	PCNX2
GNB2	TMEM133
ZNF827	CDIPT
SART1	MAPKAPK5
AQP12B	FAHD1
CLTC	ZBED1
ABCB7	RFXAP
PSMC1	KLRD1
BTBD2	ZNF454
PLD3	GOLGA2
EGLN2	ACOX1
ZZEF1	PEA15
GOT2	ZNF800
SBF1	ZNF770
XPO4	ZNF597
SOCS2	ZNF280C
HM13	ZNF280B
ARMCX2	ZBTB6
OTULIN	WDR89
CYB5R1	VTI1A
TUBA1A	VPS13C
NSUN2	VDAC1
FAM155B	UXS1
FECH	USP28
CNN3	USP16
DHX35	UBC
HOXD13	TWF1
TRIM4	TOPORS
ABCC1	TMEM67
TXLNG	TMEM167A
NR1I2	TMEM123
ZFPL1	TGOLN2
TMED7	TCF4
STT3B	TADA2B
SEC24B	STX6
TUBGCP2	STK17B
PRELID3B	SSX2IP
NRXN1	SSH2
TCP1	SLK
MAP3K7	SLC4A7
PLEKHM2	SIKE1
IMPAD1	PEAK1
PDE3B	SENP1
HIST1H2BC	SAMD9L
SETD5	SACS
CREB3L2	RPL17
ZNF791	RNF216
NMD3	RFXANK
PCDHGB4	REEP5
DICER1	RABEP1
KIAA2013	RAB30
XPO6	PTGES3
BTAF1	PTGER4
TEP1	PPP6C
ULK1	PPP3R1
ACTB	PPP1R3B
TRAF4	POLQ
TFRC	PNPLA4
NUP155	PLAGL2
CNP	PKMYT1
TOR1A	PIP4K2A
HTT	PIGO
ZBTB2	PCMTD1
HIST1H2AJ	PANK3
TSR1	ORMDL3
GTPBP4	NUP98
H2AFX	NUP35
ETFRF1	NCAPD2
POLR2A	NAA50
MIS12	MXI1
PDXK	MTF1
NUP98	MLXIP
SLC25A38	MKRN1
PPP4R3B	MCL1
COQ3	MAP3K14
TCFL5	LPGAT1
MYO19	LAMC1
HIST1H4B	KLHL15
DHX30	CCSER2
NPRL3	ATG14
LMTK3	JAK1
CTSD	ITPKB
SND1	ITCH
CHERP	IQSEC1
CAMSAP3	INPP5F
LAPTM4B	IER3
ABHD2	HIF1AN
IER3IP1	HCP5
SLC19A1	GPAM
NUDT3	GOLGA1
TBP	GNAS
NISCH	GBP3
FLNA	GAK
BRAT1	GABBR1
PTPN18	CMTR2
NT5DC2	FMNL3
IBTK	FBXO48
SPEN	FBXO31
BAZ1B	FBXO21
MED24	FBXO10
TGOLN2	FAM83D
GOLGA7	FAM102A
BAMBI	ETF1
ATP5C1	ERAP1
SLC4A2	ENTPD7
SEC61A2	EIF5A2
HEATR3	EEA1
DHX38	E2F2
BTRC	DUSP18
PPP2R1B	DNAJC27
CCDC59	DENND5B
SEMA4C	DDHD1
NAT8L	CTSS
SMARCA4	CRTC3
MED12	CPOX
SOX6	CNOT7
IGF1R	CLOCK
RAF1	CIT
KRAS	CHURC1
SLC6A4	CD47
YAP1	CCL1
SOX5	CAMK2N2
BIRC5	TMEM245
PLEKHA1	BMT2
ZDHHC16	C7orf43
AMOTL1	TMEM267
ETNK1	PRR14L
TARBP2	ELMSAN1
MTFR1L	C14orf28
AKAP11	VCPKMT
FCF1	BTN3A3
ARIH1	BTBD7
SNTB2	BAGE5
GOSR1	ATP2B1
MINK1	ATG2B
GALNT1	ATG2A
ZCCHC3	ARHGEF7
UBR3	ARAP2
SEPT2	ANKRD13C
B3GNT2	ALDH9A1
ACTR2	AKTIP
U2SURP	ACBD5
RARB	ACAP2
ITPR1	ABCA1
BHLHE40	AAK1
CANX	RPS6KA4
CD2AP	PDCD4
MAFK	ANG
FOXK1	NFKBIA
ZFHX4	PTENP1
RAD23B	ZNRF3
ZNF275	FOXO3
OGT	MMP3
CHAC1	FOXA1
SCAMP4	DCBLD2
PAK2	GPR183
ENTPD1	MINOS1-NBL1
ARCN1	NBL1
TMEM138	PLEKHM1
RASSF5	RAB3IP
MAPKAPK2	SYNJ2BP
BCL7A	DPP9
SKI	ISY1
RCOR1	KPNA6
SMAD3	LIMK1
SCAMP5	NR3C1
UBE2Q2	PMAIP1
DCTN5	SESN1
PSKH1	SLC12A6
ANKRD13B	ARMT1
EZH1	C17orf75
PNPO	FAM241A
SNX11	MPPE1
RNF138	MRPS10
IER2	OLAH
ENTPD6	SON
KIF3B	SP2
NOL4L	WDR92
RASSF2	ZNF786
PEX13
TET3
PRKCD
CPEB2
TADA2B
GRAMD2B
CREBRF
CDKN1A
IRF4
KLHDC10
UBE3C
SUN1
HMBOX1
RNF38
ZBTB33
PNRC2
AGO4
PPM1A
SLC39A9
FAM103A1
RBBP6
PAFAH1B1
TAOK1
HSPE1-MOB4
MOB4
RBPJ
TBPL1
FZD6
BAG4
ZNF449
YIPF6
MSL1
ENTPD7
ELK4
PDIK1L
ATXN7L3B
ZNF691
DYNLL2
CDC42SE2
WIPI2
CHEK1
C1orf226
HOXC8
RAB3IP
SLCO3A1
CBX2
ZFP28
CHMP4B
GABPA
STRADB
MTMR3
CRIM1
CTDSPL
PIK3R1
PPIL1
ZNRF2
OCRL
CHIC1
RICTOR
BDNF
HDGF
WNT4
MYC
ZEB2
SIDT2
ASCC1
DMRT2
TLL1
LUC7L3
ALDH3B1
EFTUD2
CSNK1E
TPM2
ZNF460
FGFR4
DOCK11
ACTR3B
ZNF367
TSC22D2
TOB2
TMEM189
TM4SF1
SSRP1
SIK1
SH3BP4
RNF168
REL
NR6A1
NFIC
RUBCN
HEYL
EIF1AX
DYRK3
ABCC6
VSIR
PHYHIP
CASKIN1
ZNRF1
CD180
KIAA0895
ORC4
ODF2L
L2HGDH
ZMAT3
SREK1
PRICKLE2
LRIG2
ASGR2
ZNF620
SESTD1
RCAN3
PPIG
CBX6
DMPK
AKR1B10
GPATCH8
CPEB3
TRIM35
NNT
SLC2A3
SBNO1
POM121C
GNAT1
HOXA10
CBX4
PDCD1
BAZ2A
ZNF585B
PRSS21
RALGAPB
GSG1
POLDIP3
AP5Z1
CLSPN
UGT2B4
MAP4K2
CCDC83
DECR1
ZBTB10
YWHAQ
USP48
PNISR
PHLPP2
NUCKS1
MKX
MBD4
LRRFIP2
HCFC2
FKBP1A
FBXL20
FASN
CRK
CLIP4
CACUL1
C11orf24
OSCAR
FAM229B
EPM2AIP1
ZNF267
DNAJC10
ZNF704
YRDC
TMEM161B
TM7SF3
TAF13
PTPRD
PRKAA1
PLPP3
LURAP1L
KANK1
GPR27
EXT1
CNKSR3
CA8
BTN3A3
ARHGAP12
KRT33B
TUBB2A
MSANTD4
LANCL1
KIAA1456
SLC25A12
DLGAP3
THRAP3
SMDT1
RAPH1
CCNT1
ZNF391
CCDC80
ZBTB16
XKR7
WNK3
VAV2
TGFBR3
RASEF
NCKAP1
KLHL15
GNG12
FZD9
CMTM4
CCDC88C
ARMC12
UBE2H
TTLL5
LSM11
PLPBP
CLEC2D
TRAK1
ADRA2B
ANKMY1
GPRC5A
C3orf36
BSPRY
ANKRD36
KLHL40
CUL3
DCAF17
RS1
GLP2R
FLOT2
HNRNPA1L2
NEGR1
MCFD2
HNRNPA1
SLC35E2B
ARHGAP32
RAB15
ADORA3
PPIP5K2
SYNRG
ZNF91
ZBTB5
VPS33B
CHMP3
USP3
USP31
TRAM1
TMEM69
TMEM135
TKTL1
TFB1M
TCF3
TBL1XR1
TBCCD1
TBC1D20
TBC1D14
TASP1
STX17
SMURF1
SLC9A1
SLC25A29
RPS5
RPL36
RNPS1
RNH1
RFWD2
REXO1
RELT
RAP2C
RAB40B
RAB11FIP2
PSMB5
POU2AF1
POLE4
PGD
PEX12
PANK1
TM9SF2
OTUB1
NR2C2
MTMR4
MRPL40
MLXIP
MED11
MCM3AP-AS1
LRRC57
LITAF
KLC2
TECPR2
IRAK1BP1
HYOU1
GSK3B
GGA3
GANAB
GABARAP
FRYL
MIGA1
DSCR3
DPP8
CYLD
CUL2
CREG1
CPNE1
RHOV
CDKN2AIPNL
CBFA2T3
C6orf106
LRIF1
C15orf39
BSG
ASXL1
AP3M1
AFF4
ACOX1
BACE1
NCSTN
OPRM1
YY1AP1
IL12B
ADORA2A
CCNJ
FUBP1
SOCS3
HGF
METTL13
UCA1
GLS2
CLDN2
AURKAIP1
BCL2L12
C16orf58
CLU
DENND6A
DIAPH1
KMT2D
MAP2K3
PLEKHB2
POLR2E
PPP6R3
SNCG
WDR13
C21orf62
CARM1
JPT2
TXNIP
VOPP1
ZNF284

## Sheet: Table S6
Table S6. The Gene ontology results predicted the miEAA 2.0 - miRNA Enrichment and Annotation tool using the seven miRNA set as input
miEAA - miRNA Enrichment and Annotation -- Analysis results
Category	Subcategory	Enrichment	P-value	P-adjusted	Q-value	Expected	Observed	miRNAs/precursors
Annotations derived over miRTarBase (Gene Ontology)	negative regulation of cholesterol biosynthetic process GO0045541	over-represented	2.42e-07	0.0020941	0.0020941	0.068306	4	hsa-miR-10a-5p; hsa-miR-16-5p; hsa-miR-326; hsa-miR-93-5p
Annotations derived over miRTarBase (Gene Ontology)	lumenal side of lysosomal membrane GO0098575	over-represented	2.74e-06	0.0085715	0.0085715	0.303279	5	hsa-miR-10a-5p; hsa-miR-16-5p; hsa-miR-221-5p; hsa-miR-326; hsa-miR-93-5p
Annotations derived over miRTarBase (Gene Ontology)	modulation by host of viral process GO0044788	over-represented	3.41e-06	0.0085715	0.0085715	0.31694	5	hsa-miR-10a-5p; hsa-miR-144-5p; hsa-miR-16-5p; hsa-miR-326; hsa-miR-93-5p
Annotations derived over miRTarBase (Gene Ontology)	fatty acid synthase activity GO0004312	over-represented	3.97e-06	0.0085715	0.0085715	0.13388	4	hsa-miR-10a-5p; hsa-miR-16-5p; hsa-miR-326; hsa-miR-93-5p
Annotations derived over miRTarBase (Gene Ontology)	regulation of stress fiber assembly GO0051492	over-represented	8.31e-06	0.0092057	0.0092057	0.737705	6	hsa-miR-10a-5p; hsa-miR-194-5p; hsa-miR-144-5p; hsa-miR-16-5p; hsa-miR-326; hsa-miR-93-5p
Annotations derived over miRTarBase (Gene Ontology)	glycogen phosphorylase activity GO0008184	over-represented	8.36e-06	0.0092057	0.0092057	0.0464481	3	hsa-miR-10a-5p; hsa-miR-16-5p; hsa-miR-93-5p
Annotations derived over miRTarBase (Gene Ontology)	inclusion body GO0016234	over-represented	1.17e-05	0.0092057	0.0092057	0.781421	6	hsa-miR-10a-5p; hsa-miR-144-5p; hsa-miR-16-5p; hsa-miR-221-5p; hsa-miR-326; hsa-miR-93-5p
Annotations derived over miRTarBase (Gene Ontology)	purine nucleobase binding GO0002060	over-represented	1.19e-05	0.0092057	0.0092057	0.0519126	3	hsa-miR-10a-5p; hsa-miR-16-5p; hsa-miR-93-5p
Localization (RNALocate)	exosome	over-represented	1.32e-05	0.000132	0.000132	1.42021	7	hsa-miR-10a-5p; hsa-miR-194-5p; hsa-miR-144-5p; hsa-miR-16-5p; hsa-miR-221-5p; hsa-miR-326; hsa-miR-93-5p
Annotations derived over miRTarBase (Gene Ontology)	CARD8 inflammasome complex assembly GO0140633	over-represented	1.33e-05	0.0092057	0.0092057	0.180328	4	hsa-miR-10a-5p; hsa-miR-194-5p; hsa-miR-16-5p; hsa-miR-221-5p
Annotations derived over miRTarBase (Gene Ontology)	NACHT domain binding GO0032089	over-represented	1.41e-05	0.0092057	0.0092057	0.18306	4	hsa-miR-10a-5p; hsa-miR-194-5p; hsa-miR-16-5p; hsa-miR-221-5p
Annotations derived over miRTarBase (Gene Ontology)	phosphatidylinositol phosphate 5-phosphatase activity GO0034595	over-represented	1.88e-05	0.0092057	0.0092057	0.0601093	3	hsa-miR-10a-5p; hsa-miR-16-5p; hsa-miR-93-5p
Annotations derived over miRTarBase (Gene Ontology)	advanced glycation end-product receptor activity GO0050785	over-represented	1.92e-05	0.0092057	0.0092057	0.00819672	2	hsa-miR-10a-5p; hsa-miR-16-5p
Annotations derived over miRTarBase (Gene Ontology)	glycine-tRNA ligase activity GO0004820	over-represented	1.92e-05	0.0092057	0.0092057	0.00819672	2	hsa-miR-16-5p; hsa-miR-93-5p
Annotations derived over miRTarBase (Gene Ontology)	mitochondrial glycyl-tRNA aminoacylation GO0070150	over-represented	1.92e-05	0.0092057	0.0092057	0.00819672	2	hsa-miR-16-5p; hsa-miR-93-5p
Annotations derived over miRTarBase (Gene Ontology)	negative regulation of blood circulation GO1903523	over-represented	1.92e-05	0.0092057	0.0092057	0.00819672	2	hsa-miR-10a-5p; hsa-miR-16-5p
Annotations derived over miRTarBase (Gene Ontology)	positive regulation of endothelin production GO1904472	over-represented	1.92e-05	0.0092057	0.0092057	0.00819672	2	hsa-miR-10a-5p; hsa-miR-16-5p
Annotations derived over miRTarBase (Gene Ontology)	regulation of CD4-positive, alpha-beta T cell activation GO2000514	over-represented	1.92e-05	0.0092057	0.0092057	0.00819672	2	hsa-miR-10a-5p; hsa-miR-16-5p
Annotations derived over miRTarBase (Gene Ontology)	regulation of T cell mediated cytotoxicity GO0001914	over-represented	1.92e-05	0.0092057	0.0092057	0.00819672	2	hsa-miR-10a-5p; hsa-miR-16-5p
Annotations derived over miRTarBase (Gene Ontology)	CARD domain binding GO0050700	over-represented	2.36e-05	0.0107117	0.0107117	0.467213	5	hsa-miR-10a-5p; hsa-miR-194-5p; hsa-miR-16-5p; hsa-miR-221-5p; hsa-miR-93-5p
Annotations derived over miRTarBase (Gene Ontology)	cysteine-type endopeptidase activator activity GO0140608	over-represented	2.88e-05	0.0124232	0.0124232	0.218579	4	hsa-miR-10a-5p; hsa-miR-194-5p; hsa-miR-16-5p; hsa-miR-221-5p
Annotations derived over miRTarBase (Gene Ontology)	glycogen catabolic process GO0005980	over-represented	3.56e-05	0.0143895	0.0143895	0.0737705	3	hsa-miR-10a-5p; hsa-miR-16-5p; hsa-miR-93-5p
Annotations derived over miRTarBase (Gene Ontology)	regulation of cholesterol biosynthetic process GO0045540	over-represented	3.66e-05	0.0143895	0.0143895	0.23224	4	hsa-miR-10a-5p; hsa-miR-16-5p; hsa-miR-326; hsa-miR-93-5p
Annotations derived over miRTarBase (Gene Ontology)	negative regulation of activated T cell proliferation GO0046007	over-represented	4.39e-05	0.0164846	0.0164846	0.530055	5	hsa-miR-194-5p; hsa-miR-16-5p; hsa-miR-221-5p; hsa-miR-326; hsa-miR-93-5p
Annotations derived over miRTarBase (Gene Ontology)	negative regulation of interleukin-10 production GO0032693	over-represented	4.85e-05	0.0169939	0.0169939	0.540984	5	hsa-miR-10a-5p; hsa-miR-194-5p; hsa-miR-16-5p; hsa-miR-326; hsa-miR-93-5p
Annotations derived over miRTarBase (Gene Ontology)	phosphatidylinositol-4-phosphate phosphatase activity GO0043812	over-represented	4.92e-05	0.0169939	0.0169939	0.0819672	3	hsa-miR-10a-5p; hsa-miR-16-5p; hsa-miR-93-5p
Annotations derived over miRTarBase (Gene Ontology)	mRNA metabolic process GO0016071	over-represented	5.24e-05	0.0174228	0.0174228	0.254098	4	hsa-miR-10a-5p; hsa-miR-16-5p; hsa-miR-326; hsa-miR-93-5p
Annotations derived over miRTarBase (Gene Ontology)	bis5-nucleosyl-tetraphosphatase asymmetrical activity GO0004081	over-represented	6.38e-05	0.0204039	0.0204039	0.0136612	2	hsa-miR-16-5p; hsa-miR-93-5p
Annotations derived over miRTarBase (Gene Ontology)	growth hormone receptor binding GO0005131	over-represented	7.88e-05	0.0243161	0.0243161	0.0956284	3	hsa-miR-194-5p; hsa-miR-16-5p; hsa-miR-93-5p
Annotations derived over miRTarBase (Gene Ontology)	layer formation in cerebral cortex GO0021819	over-represented	8.17e-05	0.0243401	0.0243401	0.284153	4	hsa-miR-10a-5p; hsa-miR-16-5p; hsa-miR-326; hsa-miR-93-5p
Annotations derived over miRTarBase (Gene Ontology)	regulation of chaperone-mediated autophagy GO1904714	over-represented	8.49e-05	0.024437	0.024437	0.286885	4	hsa-miR-16-5p; hsa-miR-221-5p; hsa-miR-326; hsa-miR-93-5p
Annotations derived over miRTarBase (Gene Ontology)	ASTRA complex GO0070209	over-represented	9.55e-05	0.0259154	0.0259154	0.0163934	2	hsa-miR-16-5p; hsa-miR-93-5p
Annotations derived over miRTarBase (Gene Ontology)	outer dynein arm assembly GO0036158	over-represented	0.000101	0.0259154	0.0259154	0.628415	5	hsa-miR-10a-5p; hsa-miR-194-5p; hsa-miR-16-5p; hsa-miR-221-5p; hsa-miR-93-5p
Annotations derived over miRTarBase (Gene Ontology)	regulation of tyrosine phosphorylation of STAT protein GO0042509	over-represented	0.000101	0.0259154	0.0259154	0.103825	3	hsa-miR-10a-5p; hsa-miR-16-5p; hsa-miR-93-5p
Annotations derived over miRTarBase (Gene Ontology)	maturation of LSU-rRNA GO0000470	over-represented	0.000102	0.0259154	0.0259154	0.300546	4	hsa-miR-10a-5p; hsa-miR-16-5p; hsa-miR-221-5p; hsa-miR-93-5p
Annotations derived over miRTarBase (Gene Ontology)	aspartic-type endopeptidase inhibitor activity GO0019828	over-represented	0.00011	0.0264186	0.0264186	0.306011	4	hsa-miR-144-5p; hsa-miR-16-5p; hsa-miR-221-5p; hsa-miR-93-5p
Annotations derived over miRTarBase (Gene Ontology)	mCRD-mediated mRNA stability complex GO0106002	over-represented	0.000115	0.0264186	0.0264186	0.644809	5	hsa-miR-10a-5p; hsa-miR-16-5p; hsa-miR-221-5p; hsa-miR-326; hsa-miR-93-5p
Annotations derived over miRTarBase (Gene Ontology)	negative regulation of amyloid precursor protein catabolic process GO1902992	over-represented	0.000117	0.0264186	0.0264186	0.311475	4	hsa-miR-144-5p; hsa-miR-16-5p; hsa-miR-221-5p; hsa-miR-93-5p
Annotations derived over miRTarBase (Gene Ontology)	3-tRNA processing endoribonuclease activity GO0042781	over-represented	0.000134	0.0264186	0.0264186	0.0191257	2	hsa-miR-16-5p; hsa-miR-93-5p
Annotations derived over miRTarBase (Gene Ontology)	mitochondrial tRNA 3-trailer cleavage, endonucleolytic GO0072684	over-represented	0.000134	0.0264186	0.0264186	0.0191257	2	hsa-miR-16-5p; hsa-miR-93-5p
Annotations derived over miRTarBase (Gene Ontology)	positive regulation of endosome organization GO1904980	over-represented	0.000134	0.0264186	0.0264186	0.0191257	2	hsa-miR-10a-5p; hsa-miR-16-5p
Annotations derived over miRTarBase (Gene Ontology)	tRNA-specific ribonuclease activity GO0004549	over-represented	0.000134	0.0264186	0.0264186	0.0191257	2	hsa-miR-16-5p; hsa-miR-93-5p
Annotations derived over miRTarBase (Gene Ontology)	self proteolysis GO0097264	over-represented	0.000135	0.0264186	0.0264186	0.666667	5	hsa-miR-10a-5p; hsa-miR-194-5p; hsa-miR-16-5p; hsa-miR-221-5p; hsa-miR-326
Annotations derived over miRTarBase (Gene Ontology)	uridine kinase activity GO0004849	over-represented	0.000135	0.0264186	0.0264186	0.322404	4	hsa-miR-10a-5p; hsa-miR-16-5p; hsa-miR-326; hsa-miR-93-5p
Annotations derived over miRTarBase (Gene Ontology)	peptidoglycan binding GO0042834	over-represented	0.000147	0.0264186	0.0264186	0.117486	3	hsa-miR-10a-5p; hsa-miR-16-5p; hsa-miR-93-5p
Annotations derived over miRTarBase (Gene Ontology)	nuclear-transcribed mRNA catabolic process GO0000956	over-represented	0.000164	0.0264186	0.0264186	0.693989	5	hsa-miR-10a-5p; hsa-miR-194-5p; hsa-miR-16-5p; hsa-miR-326; hsa-miR-93-5p
Annotations derived over miRTarBase (Gene Ontology)	positive regulation of wound healing GO0090303	over-represented	0.000166	0.0264186	0.0264186	1.22404	6	hsa-miR-10a-5p; hsa-miR-194-5p; hsa-miR-16-5p; hsa-miR-221-5p; hsa-miR-326; hsa-miR-93-5p
Annotations derived over miRTarBase (Gene Ontology)	mesodermal cell differentiation GO0048333	over-represented	0.000172	0.0264186	0.0264186	1.23224	6	hsa-miR-194-5p; hsa-miR-144-5p; hsa-miR-16-5p; hsa-miR-221-5p; hsa-miR-326; hsa-miR-93-5p
Annotations derived over miRTarBase (Gene Ontology)	gamma-catenin binding GO0045295	over-represented	0.000174	0.0264186	0.0264186	0.702186	5	hsa-miR-10a-5p; hsa-miR-194-5p; hsa-miR-16-5p; hsa-miR-221-5p; hsa-miR-93-5p
Annotations derived over miRTarBase (Gene Ontology)	nuclear-transcribed mRNA catabolic process, no-go decay GO0070966	over-represented	0.000174	0.0264186	0.0264186	0.344262	4	hsa-miR-10a-5p; hsa-miR-16-5p; hsa-miR-326; hsa-miR-93-5p
Annotations derived over miRTarBase (Gene Ontology)	SMN-Gemin2 complex GO0034718	over-represented	0.000178	0.0264186	0.0264186	0.0218579	2	hsa-miR-10a-5p; hsa-miR-16-5p
Annotations derived over miRTarBase (Gene Ontology)	TTT complex GO0110078	over-represented	0.000178	0.0264186	0.0264186	0.0218579	2	hsa-miR-16-5p; hsa-miR-93-5p
Annotations derived over miRTarBase (Gene Ontology)	interleukin-23 complex GO0070743	over-represented	0.000178	0.0264186	0.0264186	0.0218579	2	hsa-miR-10a-5p; hsa-miR-16-5p
Annotations derived over miRTarBase (Gene Ontology)	interleukin-23 receptor binding GO0045519	over-represented	0.000178	0.0264186	0.0264186	0.0218579	2	hsa-miR-10a-5p; hsa-miR-16-5p
Annotations derived over miRTarBase (Gene Ontology)	mitochondrion migration along actin filament GO0034642	over-represented	0.000178	0.0264186	0.0264186	0.0218579	2	hsa-miR-16-5p; hsa-miR-93-5p
Annotations derived over miRTarBase (Gene Ontology)	negative regulation of tumor necrosis factor superfamily cytokine production GO1903556	over-represented	0.00018	0.0264186	0.0264186	0.125683	3	hsa-miR-194-5p; hsa-miR-16-5p; hsa-miR-326
Annotations derived over miRTarBase (Gene Ontology)	positive regulation of activated CD8-positive, alpha-beta T cell apoptotic process GO1905404	over-represented	0.00018	0.0264186	0.0264186	0.125683	3	hsa-miR-194-5p; hsa-miR-16-5p; hsa-miR-326
Annotations derived over miRTarBase (Gene Ontology)	positive regulation of brain-derived neurotrophic factor receptor signaling pathway GO0031550	over-represented	0.00018	0.0264186	0.0264186	0.125683	3	hsa-miR-10a-5p; hsa-miR-16-5p; hsa-miR-93-5p
Annotations derived over miRTarBase (Gene Ontology)	positive regulation of tolerance induction to tumor cell GO0002845	over-represented	0.00018	0.0264186	0.0264186	0.125683	3	hsa-miR-194-5p; hsa-miR-16-5p; hsa-miR-326
Annotations derived over miRTarBase (Gene Ontology)	regulation of activated CD4-positive, alpha-beta T cell apoptotic process GO1905399	over-represented	0.00018	0.0264186	0.0264186	0.125683	3	hsa-miR-194-5p; hsa-miR-16-5p; hsa-miR-326
Annotations derived over miRTarBase (Gene Ontology)	regulation of activated T cell proliferation GO0046006	over-represented	0.000192	0.0277167	0.0277167	0.128415	3	hsa-miR-194-5p; hsa-miR-16-5p; hsa-miR-326
Annotations derived over miRTarBase (Gene Ontology)	pattern recognition receptor activity GO0038187	over-represented	0.000201	0.028412	0.028412	0.724044	5	hsa-miR-10a-5p; hsa-miR-194-5p; hsa-miR-16-5p; hsa-miR-221-5p; hsa-miR-93-5p
Annotations derived over miRTarBase (Gene Ontology)	stem cell differentiation GO0048863	over-represented	0.000211	0.028412	0.028412	1.27596	6	hsa-miR-10a-5p; hsa-miR-194-5p; hsa-miR-16-5p; hsa-miR-221-5p; hsa-miR-326; hsa-miR-93-5p
Cell-type specific (Cellular microRNAome)	Red blood cell specific	over-represented	0.000216	0.0012985	0.0012985	0.0239362	2	hsa-miR-144-5p; hsa-miR-16-5p
Annotations derived over miRTarBase (Gene Ontology)	positive regulation of stress fiber assembly GO0051496	over-represented	0.000217	0.028412	0.028412	2.10383	7	hsa-miR-10a-5p; hsa-miR-194-5p; hsa-miR-144-5p; hsa-miR-16-5p; hsa-miR-221-5p; hsa-miR-326; hsa-miR-93-5p
Annotations derived over miRTarBase (Gene Ontology)	negative regulation of NLRP3 inflammasome complex assembly GO1900226	over-represented	0.000224	0.028412	0.028412	0.740437	5	hsa-miR-10a-5p; hsa-miR-194-5p; hsa-miR-16-5p; hsa-miR-221-5p; hsa-miR-93-5p
Annotations derived over miRTarBase (Gene Ontology)	folatemonoatomic anion antiporter activity GO0008518	over-represented	0.000228	0.028412	0.028412	0.0245902	2	hsa-miR-16-5p; hsa-miR-93-5p
Annotations derived over miRTarBase (Gene Ontology)	methotrexate transport GO0051958	over-represented	0.000228	0.028412	0.028412	0.0245902	2	hsa-miR-16-5p; hsa-miR-93-5p
Annotations derived over miRTarBase (Gene Ontology)	negative regulation of long-term synaptic depression GO1900453	over-represented	0.000228	0.028412	0.028412	0.0245902	2	hsa-miR-10a-5p; hsa-miR-16-5p
Annotations derived over miRTarBase (Gene Ontology)	protein xylosyltransferase activity GO0030158	over-represented	0.000228	0.028412	0.028412	0.0245902	2	hsa-miR-16-5p; hsa-miR-93-5p
Annotations derived over miRTarBase (Gene Ontology)	CDP biosynthetic process GO0046705	over-represented	0.000232	0.028412	0.028412	0.136612	3	hsa-miR-10a-5p; hsa-miR-16-5p; hsa-miR-93-5p
Annotations derived over miRTarBase (Gene Ontology)	UMP kinase activity GO0033862	over-represented	0.000232	0.028412	0.028412	0.136612	3	hsa-miR-10a-5p; hsa-miR-16-5p; hsa-miR-93-5p
Annotations derived over miRTarBase (Gene Ontology)	cellular response to BMP stimulus GO0071773	over-represented	0.000233	0.028412	0.028412	1.29781	6	hsa-miR-10a-5p; hsa-miR-144-5p; hsa-miR-16-5p; hsa-miR-221-5p; hsa-miR-326; hsa-miR-93-5p
Annotations derived over miRTarBase (Gene Ontology)	preribosome, small subunit precursor GO0030688	over-represented	0.000242	0.0289988	0.0289988	0.374317	4	hsa-miR-10a-5p; hsa-miR-16-5p; hsa-miR-326; hsa-miR-93-5p
Annotations derived over miRTarBase (Gene Ontology)	cytidylate kinase activity GO0004127	over-represented	0.000246	0.0291192	0.0291192	0.139344	3	hsa-miR-10a-5p; hsa-miR-16-5p; hsa-miR-93-5p
Annotations derived over miRTarBase (Gene Ontology)	determination of leftright symmetry GO0007368	over-represented	0.00025	0.029135	0.029135	0.756831	5	hsa-miR-10a-5p; hsa-miR-16-5p; hsa-miR-221-5p; hsa-miR-326; hsa-miR-93-5p
Annotations derived over miRTarBase (Gene Ontology)	intracellular non-membrane-bounded organelle GO0043232	over-represented	0.000257	0.0296527	0.0296527	1.31967	6	hsa-miR-10a-5p; hsa-miR-194-5p; hsa-miR-16-5p; hsa-miR-221-5p; hsa-miR-326; hsa-miR-93-5p
Annotations derived over miRTarBase (Gene Ontology)	activated T cell proliferation GO0050798	over-represented	0.000276	0.0308569	0.0308569	0.144809	3	hsa-miR-10a-5p; hsa-miR-16-5p; hsa-miR-93-5p
Annotations derived over miRTarBase (Gene Ontology)	interleukin-12 complex GO0043514	over-represented	0.000285	0.0308569	0.0308569	0.0273224	2	hsa-miR-10a-5p; hsa-miR-16-5p
Annotations derived over miRTarBase (Gene Ontology)	late endosome lumen GO0031906	over-represented	0.000285	0.0308569	0.0308569	0.0273224	2	hsa-miR-10a-5p; hsa-miR-16-5p
Annotations derived over miRTarBase (Gene Ontology)	mannose metabolic process GO0006013	over-represented	0.000285	0.0308569	0.0308569	0.0273224	2	hsa-miR-10a-5p; hsa-miR-93-5p
Annotations derived over miRTarBase (Gene Ontology)	regulation of spontaneous synaptic transmission GO0150003	over-represented	0.000286	0.0308569	0.0308569	0.39071	4	hsa-miR-10a-5p; hsa-miR-16-5p; hsa-miR-221-5p; hsa-miR-93-5p
Annotations derived over miRTarBase (Gene Ontology)	telomeric repeat-containing RNA binding GO0061752	over-represented	0.000294	0.0312099	0.0312099	0.393443	4	hsa-miR-194-5p; hsa-miR-16-5p; hsa-miR-221-5p; hsa-miR-326
Annotations derived over miRTarBase (Gene Ontology)	negative regulation of cell cycle G1S phase transition GO1902807	over-represented	0.000296	0.0312099	0.0312099	0.784153	5	hsa-miR-10a-5p; hsa-miR-194-5p; hsa-miR-16-5p; hsa-miR-221-5p; hsa-miR-93-5p
Annotations derived over miRTarBase (Gene Ontology)	Cul4A-RING E3 ubiquitin ligase complex GO0031464	over-represented	0.000301	0.0312789	0.0312789	0.786885	5	hsa-miR-194-5p; hsa-miR-16-5p; hsa-miR-221-5p; hsa-miR-326; hsa-miR-93-5p
Annotations derived over miRTarBase (Gene Ontology)	negative regulation of type II interferon production GO0032689	over-represented	0.000304	0.0312789	0.0312789	1.35792	6	hsa-miR-10a-5p; hsa-miR-194-5p; hsa-miR-16-5p; hsa-miR-221-5p; hsa-miR-326; hsa-miR-93-5p
Annotations derived over miRTarBase (Gene Ontology)	MH2 domain binding GO0035500	over-represented	0.00031	0.0312907	0.0312907	0.398907	4	hsa-miR-194-5p; hsa-miR-16-5p; hsa-miR-326; hsa-miR-93-5p
Annotations derived over miRTarBase (Gene Ontology)	inhibition of cysteine-type endopeptidase activity GO0097340	over-represented	0.000311	0.0312907	0.0312907	0.79235	5	hsa-miR-10a-5p; hsa-miR-194-5p; hsa-miR-16-5p; hsa-miR-221-5p; hsa-miR-93-5p
Annotations derived over miRTarBase (Gene Ontology)	positive regulation of monocyte extravasation GO2000439	over-represented	0.000326	0.0320747	0.0320747	0.153005	3	hsa-miR-10a-5p; hsa-miR-16-5p; hsa-miR-93-5p
Annotations derived over miRTarBase (Gene Ontology)	endothelial cell apoptotic process GO0072577	over-represented	0.000327	0.0320747	0.0320747	0.404372	4	hsa-miR-10a-5p; hsa-miR-194-5p; hsa-miR-326; hsa-miR-93-5p
Annotations derived over miRTarBase (Gene Ontology)	type 8 metabotropic glutamate receptor binding GO0031805	over-represented	0.000343	0.0326779	0.0326779	0.155738	3	hsa-miR-16-5p; hsa-miR-221-5p; hsa-miR-93-5p
Annotations derived over miRTarBase (Gene Ontology)	protein carrier chaperone GO0140597	over-represented	0.000344	0.0326779	0.0326779	0.409836	4	hsa-miR-10a-5p; hsa-miR-16-5p; hsa-miR-326; hsa-miR-93-5p
Annotations derived over miRTarBase (Gene Ontology)	class I DNA-apurinic or apyrimidinic site endonuclease activity GO0140078	over-represented	0.000348	0.0326779	0.0326779	0.0300546	2	hsa-miR-16-5p; hsa-miR-93-5p
Annotations derived over miRTarBase (Gene Ontology)	transcription export complex 2 GO0070390	over-represented	0.000348	0.0326779	0.0326779	0.0300546	2	hsa-miR-16-5p; hsa-miR-93-5p
Annotations derived over miRTarBase (Gene Ontology)	protein K27-linked deubiquitination GO1990167	over-represented	0.000355	0.0328627	0.0328627	0.814208	5	hsa-miR-10a-5p; hsa-miR-194-5p; hsa-miR-16-5p; hsa-miR-221-5p; hsa-miR-93-5p
Annotations derived over miRTarBase (Gene Ontology)	positive regulation of focal adhesion assembly GO0051894	over-represented	0.000358	0.0328627	0.0328627	1.39617	6	hsa-miR-10a-5p; hsa-miR-194-5p; hsa-miR-144-5p; hsa-miR-16-5p; hsa-miR-221-5p; hsa-miR-93-5p
Annotations derived over miRTarBase (Gene Ontology)	chondroitin sulfate proteoglycan biosynthetic process GO0050650	over-represented	0.00038	0.0335404	0.0335404	0.161202	3	hsa-miR-10a-5p; hsa-miR-16-5p; hsa-miR-93-5p
Annotations derived over miRTarBase (Gene Ontology)	inositol phosphate phosphatase activity GO0052745	over-represented	0.00038	0.0335404	0.0335404	0.161202	3	hsa-miR-10a-5p; hsa-miR-16-5p; hsa-miR-93-5p
Annotations derived over miRTarBase (Gene Ontology)	positive regulation of histamine secretion by mast cell GO1903595	over-represented	0.00038	0.0335404	0.0335404	0.161202	3	hsa-miR-10a-5p; hsa-miR-16-5p; hsa-miR-93-5p
Annotations derived over miRTarBase (Gene Ontology)	vitamin-K-epoxide reductase warfarin-sensitive activity GO0047057	over-represented	0.00038	0.0335404	0.0335404	0.161202	3	hsa-miR-16-5p; hsa-miR-221-5p; hsa-miR-326
Annotations derived over miRTarBase (Gene Ontology)	UDP-glucose 6-dehydrogenase activity GO0003979	over-represented	0.0004	0.0345585	0.0345585	0.163934	3	hsa-miR-10a-5p; hsa-miR-16-5p; hsa-miR-221-5p
Annotations derived over miRTarBase (Gene Ontology)	UDP-glucuronate biosynthetic process GO0006065	over-represented	0.0004	0.0345585	0.0345585	0.163934	3	hsa-miR-10a-5p; hsa-miR-16-5p; hsa-miR-221-5p
Annotations derived over miRTarBase (Gene Ontology)	activin receptor antagonist activity GO0038102	over-represented	0.000417	0.0347957	0.0347957	0.0327869	2	hsa-miR-10a-5p; hsa-miR-16-5p
Annotations derived over miRTarBase (Gene Ontology)	striated muscle myosin thick filament GO0005863	over-represented	0.000417	0.0347957	0.0347957	0.0327869	2	hsa-miR-16-5p; hsa-miR-93-5p
Annotations derived over miRTarBase (Gene Ontology)	cellular response to dsDNA GO1990786	over-represented	0.00042	0.0347957	0.0347957	0.166667	3	hsa-miR-10a-5p; hsa-miR-16-5p; hsa-miR-326
Annotations derived over miRTarBase (Gene Ontology)	protein localization to bicellular tight junction GO1902396	over-represented	0.000421	0.0347957	0.0347957	0.431694	4	hsa-miR-10a-5p; hsa-miR-194-5p; hsa-miR-16-5p; hsa-miR-326
Annotations derived over miRTarBase (Gene Ontology)	negative regulation of long-term synaptic potentiation GO1900272	over-represented	0.000423	0.0347957	0.0347957	0.844262	5	hsa-miR-10a-5p; hsa-miR-194-5p; hsa-miR-16-5p; hsa-miR-221-5p; hsa-miR-93-5p
Annotations derived over miRTarBase (Gene Ontology)	cysteine-type endopeptidase activator activity involved in apoptotic process GO0008656	over-represented	0.000436	0.0355535	0.0355535	0.849727	5	hsa-miR-10a-5p; hsa-miR-194-5p; hsa-miR-16-5p; hsa-miR-221-5p; hsa-miR-93-5p
Annotations derived over miRTarBase (Gene Ontology)	negative regulation of interleukin-17 production GO0032700	over-represented	0.000442	0.0357212	0.0357212	0.437158	4	hsa-miR-10a-5p; hsa-miR-16-5p; hsa-miR-221-5p; hsa-miR-93-5p
Annotations derived over miRTarBase (Gene Ontology)	positive regulation of activation of Janus kinase activity GO0010536	over-represented	0.000453	0.0362566	0.0362566	0.439891	4	hsa-miR-10a-5p; hsa-miR-16-5p; hsa-miR-221-5p; hsa-miR-93-5p
Annotations derived over miRTarBase (Gene Ontology)	positive regulation of cell proliferation in bone marrow GO0071864	over-represented	0.000464	0.0367972	0.0367972	0.442623	4	hsa-miR-194-5p; hsa-miR-16-5p; hsa-miR-326; hsa-miR-93-5p
Annotations derived over miRTarBase (Gene Ontology)	negative regulation of parkin-mediated stimulation of mitophagy in response to mitochondrial depolarization GO1905090	over-represented	0.000492	0.0383105	0.0383105	0.0355191	2	hsa-miR-326; hsa-miR-93-5p
Annotations derived over miRTarBase (Gene Ontology)	vitamin-K-epoxide reductase warfarin-insensitive activity GO0047058	over-represented	0.000492	0.0383105	0.0383105	0.0355191	2	hsa-miR-16-5p; hsa-miR-326
Annotations derived over miRTarBase (Gene Ontology)	platelet activating factor metabolic process GO0046469	over-represented	0.000508	0.0391522	0.0391522	0.177596	3	hsa-miR-10a-5p; hsa-miR-16-5p; hsa-miR-93-5p
Annotations derived over miRTarBase (Gene Ontology)	gastrulation with mouth forming second GO0001702	over-represented	0.000531	0.0398991	0.0398991	0.180328	3	hsa-miR-10a-5p; hsa-miR-16-5p; hsa-miR-221-5p
Annotations derived over miRTarBase (Gene Ontology)	post-transcriptional tethering of RNA polymerase II gene DNA at nuclear periphery GO0000973	over-represented	0.000531	0.0398991	0.0398991	0.180328	3	hsa-miR-16-5p; hsa-miR-326; hsa-miR-93-5p
Annotations derived over miRTarBase (Gene Ontology)	telomere tethering at nuclear periphery GO0034398	over-represented	0.000531	0.0398991	0.0398991	0.180328	3	hsa-miR-16-5p; hsa-miR-326; hsa-miR-93-5p
Annotations derived over miRTarBase (Gene Ontology)	protein targeting to lysosome involved in chaperone-mediated autophagy GO0061740	over-represented	0.000547	0.0404868	0.0404868	0.461749	4	hsa-miR-10a-5p; hsa-miR-16-5p; hsa-miR-326; hsa-miR-93-5p
Annotations derived over miRTarBase (Gene Ontology)	regulation of I-kappaB kinaseNF-kappaB signaling GO0043122	over-represented	0.000548	0.0404868	0.0404868	1.50273	6	hsa-miR-10a-5p; hsa-miR-194-5p; hsa-miR-16-5p; hsa-miR-221-5p; hsa-miR-326; hsa-miR-93-5p
Annotations derived over miRTarBase (Gene Ontology)	MutSbeta complex GO0032302	over-represented	0.00058	0.042128	0.042128	0.185792	3	hsa-miR-16-5p; hsa-miR-326; hsa-miR-93-5p
Annotations derived over miRTarBase (Gene Ontology)	dinucleotide repeat insertion binding GO0032181	over-represented	0.00058	0.042128	0.042128	0.185792	3	hsa-miR-16-5p; hsa-miR-326; hsa-miR-93-5p
Annotations derived over miRTarBase (Gene Ontology)	BMP signaling pathway GO0030509	over-represented	0.000592	0.0421822	0.0421822	2.42623	7	hsa-miR-10a-5p; hsa-miR-194-5p; hsa-miR-144-5p; hsa-miR-16-5p; hsa-miR-221-5p; hsa-miR-326; hsa-miR-93-5p
Annotations derived over miRTarBase (Gene Ontology)	calciumsodium antiporter activity GO0005432	over-represented	0.000606	0.0421822	0.0421822	0.188525	3	hsa-miR-10a-5p; hsa-miR-16-5p; hsa-miR-221-5p
Annotations derived over miRTarBase (Gene Ontology)	synaptic vesicle uncoating GO0016191	over-represented	0.000606	0.0421822	0.0421822	0.188525	3	hsa-miR-10a-5p; hsa-miR-16-5p; hsa-miR-93-5p
Annotations derived over miRTarBase (Gene Ontology)	IRES-dependent viral translational initiation GO0075522	over-represented	0.000623	0.0421822	0.0421822	0.915301	5	hsa-miR-10a-5p; hsa-miR-194-5p; hsa-miR-16-5p; hsa-miR-326; hsa-miR-93-5p
Annotations derived over miRTarBase (Gene Ontology)	regulation of calcium ion import across plasma membrane GO1905664	over-represented	0.000632	0.0421822	0.0421822	0.191257	3	hsa-miR-16-5p; hsa-miR-221-5p; hsa-miR-93-5p
Annotations derived over miRTarBase (Gene Ontology)	regulation of membrane repolarization during action potential GO0098903	over-represented	0.000632	0.0421822	0.0421822	0.191257	3	hsa-miR-194-5p; hsa-miR-16-5p; hsa-miR-93-5p
Annotations derived over miRTarBase (Gene Ontology)	type 5 metabotropic glutamate receptor binding GO0031802	over-represented	0.000632	0.0421822	0.0421822	0.191257	3	hsa-miR-16-5p; hsa-miR-221-5p; hsa-miR-93-5p
Annotations derived over miRTarBase (Gene Ontology)	cellular response to sodium arsenite GO1903936	over-represented	0.000654	0.0421822	0.0421822	0.483607	4	hsa-miR-194-5p; hsa-miR-16-5p; hsa-miR-221-5p; hsa-miR-326
Annotations derived over miRTarBase (Gene Ontology)	positive regulation of heterotypic cell-cell adhesion GO0034116	over-represented	0.000654	0.0421822	0.0421822	0.483607	4	hsa-miR-10a-5p; hsa-miR-194-5p; hsa-miR-16-5p; hsa-miR-326
Annotations derived over miRTarBase (Gene Ontology)	collateral sprouting GO0048668	over-represented	0.000661	0.0421822	0.0421822	0.0409836	2	hsa-miR-10a-5p; hsa-miR-16-5p
Annotations derived over miRTarBase (Gene Ontology)	hydrolase activity, hydrolyzing O-glycosyl compounds GO0004553	over-represented	0.000661	0.0421822	0.0421822	0.0409836	2	hsa-miR-10a-5p; hsa-miR-16-5p
Annotations derived over miRTarBase (Gene Ontology)	oxidized purine nucleobase lesion DNA N-glycosylase activity GO0008534	over-represented	0.000661	0.0421822	0.0421822	0.0409836	2	hsa-miR-16-5p; hsa-miR-93-5p
Annotations derived over miRTarBase (Gene Ontology)	regulation of isotype switching GO0045191	over-represented	0.000661	0.0421822	0.0421822	0.0409836	2	hsa-miR-10a-5p; hsa-miR-194-5p
Annotations derived over miRTarBase (Gene Ontology)	ubiquitin-dependent protein catabolic process via the C-end degron rule pathway GO0140627	over-represented	0.000661	0.0421822	0.0421822	1.55191	6	hsa-miR-10a-5p; hsa-miR-194-5p; hsa-miR-16-5p; hsa-miR-221-5p; hsa-miR-326; hsa-miR-93-5p
Annotations derived over miRTarBase (Gene Ontology)	epithelial cell migration GO0010631	over-represented	0.000668	0.0421822	0.0421822	0.486339	4	hsa-miR-10a-5p; hsa-miR-144-5p; hsa-miR-16-5p; hsa-miR-93-5p
Annotations derived over miRTarBase (Gene Ontology)	inorganic cation transmembrane transport GO0098662	over-represented	0.000668	0.0421822	0.0421822	0.486339	4	hsa-miR-10a-5p; hsa-miR-16-5p; hsa-miR-221-5p; hsa-miR-93-5p
Annotations derived over miRTarBase (Gene Ontology)	regulation of Cdc42 protein signal transduction GO0032489	over-represented	0.000668	0.0421822	0.0421822	0.486339	4	hsa-miR-10a-5p; hsa-miR-16-5p; hsa-miR-221-5p; hsa-miR-93-5p
Annotations derived over miRTarBase (Gene Ontology)	photoreceptor cell maintenance GO0045494	over-represented	0.000669	0.0421822	0.0421822	0.928962	5	hsa-miR-10a-5p; hsa-miR-16-5p; hsa-miR-221-5p; hsa-miR-326; hsa-miR-93-5p
Annotations derived over miRTarBase (Gene Ontology)	negative regulation of phosphorylation GO0042326	over-represented	0.000681	0.0424112	0.0424112	1.56011	6	hsa-miR-194-5p; hsa-miR-144-5p; hsa-miR-16-5p; hsa-miR-221-5p; hsa-miR-326; hsa-miR-93-5p
Annotations derived over miRTarBase (Gene Ontology)	inositol-1,4,5-trisphosphate 5-phosphatase activity GO0052658	over-represented	0.000687	0.0424112	0.0424112	0.196721	3	hsa-miR-10a-5p; hsa-miR-16-5p; hsa-miR-93-5p
Annotations derived over miRTarBase (Gene Ontology)	negative regulation of epithelial cell differentiation GO0030857	over-represented	0.000687	0.0424112	0.0424112	0.196721	3	hsa-miR-194-5p; hsa-miR-16-5p; hsa-miR-93-5p
Annotations derived over miRTarBase (Gene Ontology)	pore complex GO0046930	over-represented	0.000698	0.0427543	0.0427543	0.491803	4	hsa-miR-10a-5p; hsa-miR-16-5p; hsa-miR-221-5p; hsa-miR-93-5p
Annotations derived over miRTarBase (Gene Ontology)	positive regulation by host of viral transcription GO0043923	over-represented	0.000709	0.0428486	0.0428486	1.57104	6	hsa-miR-10a-5p; hsa-miR-194-5p; hsa-miR-16-5p; hsa-miR-221-5p; hsa-miR-326; hsa-miR-93-5p
Annotations derived over miRTarBase (Gene Ontology)	ATPase-coupled monoatomic cation transmembrane transporter activity GO0019829	over-represented	0.000713	0.0428486	0.0428486	0.494536	4	hsa-miR-10a-5p; hsa-miR-16-5p; hsa-miR-221-5p; hsa-miR-93-5p
Annotations derived over miRTarBase (Gene Ontology)	clathrin coat of coated pit GO0030132	over-represented	0.000716	0.0428486	0.0428486	0.199454	3	hsa-miR-10a-5p; hsa-miR-16-5p; hsa-miR-93-5p
Annotations derived over miRTarBase (Gene Ontology)	epithelial to mesenchymal transition GO0001837	over-represented	0.000719	0.0428486	0.0428486	2.49454	7	hsa-miR-10a-5p; hsa-miR-194-5p; hsa-miR-144-5p; hsa-miR-16-5p; hsa-miR-221-5p; hsa-miR-326; hsa-miR-93-5p
Annotations derived over miRTarBase (Gene Ontology)	positive regulation of natural killer cell activation GO0032816	over-represented	0.000754	0.0446348	0.0446348	0.0437158	2	hsa-miR-10a-5p; hsa-miR-16-5p
Annotations derived over miRTarBase (Gene Ontology)	corpus callosum morphogenesis GO0021540	over-represented	0.000775	0.0450548	0.0450548	0.204918	3	hsa-miR-10a-5p; hsa-miR-16-5p; hsa-miR-93-5p
Annotations derived over miRTarBase (Gene Ontology)	microtubule organizing center organization GO0031023	over-represented	0.000775	0.0450548	0.0450548	0.505464	4	hsa-miR-10a-5p; hsa-miR-16-5p; hsa-miR-326; hsa-miR-93-5p
Annotations derived over miRTarBase (Gene Ontology)	glycosaminoglycan biosynthetic process GO0006024	over-represented	0.000779	0.0450548	0.0450548	0.959016	5	hsa-miR-10a-5p; hsa-miR-144-5p; hsa-miR-16-5p; hsa-miR-221-5p; hsa-miR-93-5p
Annotations derived over miRTarBase (Gene Ontology)	hemopoiesis GO0030097	over-represented	0.000782	0.0450548	0.0450548	2.52459	7	hsa-miR-10a-5p; hsa-miR-194-5p; hsa-miR-144-5p; hsa-miR-16-5p; hsa-miR-221-5p; hsa-miR-326; hsa-miR-93-5p
Annotations derived over miRTarBase (Gene Ontology)	inhibin binding GO0034711	over-represented	0.000806	0.0455264	0.0455264	0.20765	3	hsa-miR-10a-5p; hsa-miR-16-5p; hsa-miR-93-5p
Annotations derived over miRTarBase (Gene Ontology)	negative regulation of receptor signaling pathway via STAT GO1904893	over-represented	0.000806	0.0455264	0.0455264	0.20765	3	hsa-miR-10a-5p; hsa-miR-16-5p; hsa-miR-93-5p
Annotations derived over miRTarBase (Gene Ontology)	regulation of glutamate receptor signaling pathway GO1900449	over-represented	0.000806	0.0455264	0.0455264	0.20765	3	hsa-miR-16-5p; hsa-miR-221-5p; hsa-miR-93-5p
Annotations derived over miRTarBase (Gene Ontology)	phosphatidylinositol 5-phosphate metabolic process GO1904562	over-represented	0.000838	0.0470083	0.0470083	0.210383	3	hsa-miR-16-5p; hsa-miR-221-5p; hsa-miR-93-5p
Annotations derived over miRTarBase (Gene Ontology)	G protein-coupled GABA receptor complex GO1902712	over-represented	0.000854	0.0472817	0.0472817	0.0464481	2	hsa-miR-144-5p; hsa-miR-93-5p
Annotations derived over miRTarBase (Gene Ontology)	response to organophosphorus GO0046683	over-represented	0.000854	0.0472817	0.0472817	0.0464481	2	hsa-miR-194-5p; hsa-miR-93-5p
Annotations derived over miRTarBase (Gene Ontology)	survivin complex GO1990713	over-represented	0.00087	0.0478973	0.0478973	0.213115	3	hsa-miR-10a-5p; hsa-miR-16-5p; hsa-miR-93-5p
Annotations derived over miRTarBase (Gene Ontology)	phosphatidylinositol-3,5-bisphosphate 3-phosphatase activity GO0052629	over-represented	0.000894	0.0484931	0.0484931	0.52459	4	hsa-miR-10a-5p; hsa-miR-16-5p; hsa-miR-221-5p; hsa-miR-93-5p
Annotations derived over miRTarBase (Gene Ontology)	fasciculation of sensory neuron axon GO0097155	over-represented	0.000904	0.0484931	0.0484931	0.215847	3	hsa-miR-10a-5p; hsa-miR-16-5p; hsa-miR-93-5p
Annotations derived over miRTarBase (Gene Ontology)	laminin-1 complex GO0005606	over-represented	0.000904	0.0484931	0.0484931	0.215847	3	hsa-miR-10a-5p; hsa-miR-16-5p; hsa-miR-93-5p
Annotations derived over miRTarBase (Gene Ontology)	mitochondrial permeability transition pore complex GO0005757	over-represented	0.000904	0.0484931	0.0484931	0.215847	3	hsa-miR-10a-5p; hsa-miR-16-5p; hsa-miR-93-5p
Annotations derived over miRTarBase (Gene Ontology)	negative regulation of anoikis GO2000811	over-represented	0.000914	0.0487477	0.0487477	0.991803	5	hsa-miR-194-5p; hsa-miR-16-5p; hsa-miR-221-5p; hsa-miR-326; hsa-miR-93-5p
Annotations derived over miRTarBase (Gene Ontology)	import into nucleus GO0051170	over-represented	0.000949	0.0487477	0.0487477	0.532787	4	hsa-miR-194-5p; hsa-miR-16-5p; hsa-miR-221-5p; hsa-miR-326
Annotations derived over miRTarBase (Gene Ontology)	2,3-cyclic GMP-AMP binding GO0061507	over-represented	0.000959	0.0487477	0.0487477	0.0491803	2	hsa-miR-16-5p; hsa-miR-93-5p
Annotations derived over miRTarBase (Gene Ontology)	hexokinase activity GO0004396	over-represented	0.000959	0.0487477	0.0487477	0.0491803	2	hsa-miR-10a-5p; hsa-miR-93-5p
Annotations derived over miRTarBase (Gene Ontology)	laminin receptor activity GO0005055	over-represented	0.000959	0.0487477	0.0487477	0.0491803	2	hsa-miR-10a-5p; hsa-miR-16-5p
Annotations derived over miRTarBase (Gene Ontology)	negative regulation of calcium import into the mitochondrion GO0110099	over-represented	0.000959	0.0487477	0.0487477	0.0491803	2	hsa-miR-10a-5p; hsa-miR-93-5p
Annotations derived over miRTarBase (Gene Ontology)	nerve growth factor receptor binding GO0005163	over-represented	0.000959	0.0487477	0.0487477	0.0491803	2	hsa-miR-10a-5p; hsa-miR-16-5p
Annotations derived over miRTarBase (Gene Ontology)	positive regulation of parkin-mediated stimulation of mitophagy in response to mitochondrial depolarization GO1905091	over-represented	0.000959	0.0487477	0.0487477	0.0491803	2	hsa-miR-10a-5p; hsa-miR-93-5p
Annotations derived over miRTarBase (Gene Ontology)	regulation of fat cell apoptotic process GO1904649	over-represented	0.000959	0.0487477	0.0487477	0.0491803	2	hsa-miR-16-5p; hsa-miR-326
Annotations derived over miRTarBase (Gene Ontology)	transcription regulator activity GO0140110	over-represented	0.000988	0.049397	0.049397	1.0082	5	hsa-miR-10a-5p; hsa-miR-194-5p; hsa-miR-144-5p; hsa-miR-16-5p; hsa-miR-93-5p
Annotations derived over miRTarBase (Gene Ontology)	positive regulation of extracellular matrix constituent secretion GO0003331	over-represented	0.0010084	0.049397	0.049397	0.224044	3	hsa-miR-10a-5p; hsa-miR-16-5p; hsa-miR-93-5p
Annotations derived over miRTarBase (Gene Ontology)	NuA4 histone acetyltransferase complex GO0035267	over-represented	0.0010535	0.049397	0.049397	1.02186	5	hsa-miR-10a-5p; hsa-miR-194-5p; hsa-miR-16-5p; hsa-miR-326; hsa-miR-93-5p
Annotations derived over miRTarBase (Gene Ontology)	cAMP response element binding GO0035497	over-represented	0.0010535	0.049397	0.049397	1.02186	5	hsa-miR-10a-5p; hsa-miR-194-5p; hsa-miR-16-5p; hsa-miR-326; hsa-miR-93-5p
Annotations derived over miRTarBase (Gene Ontology)	response to amyloid-beta GO1904645	over-represented	0.0010663	0.049397	0.049397	0.54918	4	hsa-miR-10a-5p; hsa-miR-16-5p; hsa-miR-221-5p; hsa-miR-93-5p
Annotations derived over miRTarBase (Gene Ontology)	neuron-glial cell signaling GO0150099	over-represented	0.0010706	0.049397	0.049397	0.0519126	2	hsa-miR-144-5p; hsa-miR-93-5p
Annotations derived over miRTarBase (Gene Ontology)	astral microtubule GO0000235	over-represented	0.0010823	0.049397	0.049397	0.229508	3	hsa-miR-10a-5p; hsa-miR-16-5p; hsa-miR-93-5p
Annotations derived over miRTarBase (Gene Ontology)	negative regulation of CD8-positive, alpha-beta T cell activation GO2001186	over-represented	0.0010823	0.049397	0.049397	0.229508	3	hsa-miR-194-5p; hsa-miR-16-5p; hsa-miR-326
Annotations derived over miRTarBase (Gene Ontology)	pyruvate dehydrogenase complex GO0045254	over-represented	0.0010823	0.049397	0.049397	0.229508	3	hsa-miR-16-5p; hsa-miR-326; hsa-miR-93-5p
Annotations derived over miRTarBase (Gene Ontology)	SREBP signaling pathway GO0032933	over-represented	0.0010867	0.049397	0.049397	0.551913	4	hsa-miR-10a-5p; hsa-miR-16-5p; hsa-miR-326; hsa-miR-93-5p
Annotations derived over miRTarBase (Gene Ontology)	adenosine 5-hexahydrogen pentaphosphate catabolic process GO1901911	over-represented	0.0010867	0.049397	0.049397	0.551913	4	hsa-miR-10a-5p; hsa-miR-16-5p; hsa-miR-221-5p; hsa-miR-93-5p
Annotations derived over miRTarBase (Gene Ontology)	bis5-adenosyl-hexaphosphatase activity GO0034431	over-represented	0.0010867	0.049397	0.049397	0.551913	4	hsa-miR-10a-5p; hsa-miR-16-5p; hsa-miR-221-5p; hsa-miR-93-5p
Annotations derived over miRTarBase (Gene Ontology)	bis5-adenosyl-pentaphosphatase activity GO0034432	over-represented	0.0010867	0.049397	0.049397	0.551913	4	hsa-miR-10a-5p; hsa-miR-16-5p; hsa-miR-221-5p; hsa-miR-93-5p
Annotations derived over miRTarBase (Gene Ontology)	diadenosine hexaphosphate catabolic process GO1901909	over-represented	0.0010867	0.049397	0.049397	0.551913	4	hsa-miR-10a-5p; hsa-miR-16-5p; hsa-miR-221-5p; hsa-miR-93-5p
Annotations derived over miRTarBase (Gene Ontology)	diadenosine pentaphosphate catabolic process GO1901907	over-represented	0.0010867	0.049397	0.049397	0.551913	4	hsa-miR-10a-5p; hsa-miR-16-5p; hsa-miR-221-5p; hsa-miR-93-5p
Annotations derived over miRTarBase (Gene Ontology)	diphosphoinositol-polyphosphate diphosphatase activity GO0008486	over-represented	0.0010867	0.049397	0.049397	0.551913	4	hsa-miR-10a-5p; hsa-miR-16-5p; hsa-miR-221-5p; hsa-miR-93-5p
Annotations derived over miRTarBase (Gene Ontology)	diphosphoinositol polyphosphate metabolic process GO0071543	over-represented	0.0010867	0.049397	0.049397	0.551913	4	hsa-miR-10a-5p; hsa-miR-16-5p; hsa-miR-221-5p; hsa-miR-93-5p
Annotations derived over miRTarBase (Gene Ontology)	endopolyphosphatase activity GO0000298	over-represented	0.0010867	0.049397	0.049397	0.551913	4	hsa-miR-10a-5p; hsa-miR-16-5p; hsa-miR-221-5p; hsa-miR-93-5p
Annotations derived over miRTarBase (Gene Ontology)	pre-mRNA intronic binding GO0097157	over-represented	0.0011075	0.049397	0.049397	0.554645	4	hsa-miR-10a-5p; hsa-miR-16-5p; hsa-miR-326; hsa-miR-93-5p
Annotations derived over miRTarBase (Gene Ontology)	acetyl-CoA biosynthetic process from pyruvate GO0006086	over-represented	0.0011206	0.049397	0.049397	0.23224	3	hsa-miR-16-5p; hsa-miR-326; hsa-miR-93-5p
Annotations derived over miRTarBase (Gene Ontology)	chaperone-mediated autophagy translocation complex disassembly GO1904764	over-represented	0.0011206	0.049397	0.049397	0.23224	3	hsa-miR-10a-5p; hsa-miR-16-5p; hsa-miR-93-5p
Annotations derived over miRTarBase (Gene Ontology)	clathrin-uncoating ATPase activity GO1990833	over-represented	0.0011206	0.049397	0.049397	0.23224	3	hsa-miR-10a-5p; hsa-miR-16-5p; hsa-miR-93-5p
Annotations derived over miRTarBase (Gene Ontology)	maintenance of protein location in mitochondrion GO0072656	over-represented	0.0011206	0.049397	0.049397	0.23224	3	hsa-miR-10a-5p; hsa-miR-326; hsa-miR-93-5p
Annotations derived over miRTarBase (Gene Ontology)	negative regulation of supramolecular fiber organization GO1902904	over-represented	0.0011206	0.049397	0.049397	0.23224	3	hsa-miR-10a-5p; hsa-miR-16-5p; hsa-miR-93-5p
Annotations derived over miRTarBase (Gene Ontology)	regulation of protein import GO1904589	over-represented	0.0011206	0.049397	0.049397	0.23224	3	hsa-miR-10a-5p; hsa-miR-16-5p; hsa-miR-93-5p
Annotations derived over miRTarBase (Gene Ontology)	slow axonal transport GO1990832	over-represented	0.0011206	0.049397	0.049397	0.23224	3	hsa-miR-10a-5p; hsa-miR-16-5p; hsa-miR-93-5p
Annotations derived over miRTarBase (Gene Ontology)	positive regulation of histone H3-K4 methylation GO0051571	over-represented	0.0011362	0.0498322	0.0498322	1.03825	5	hsa-miR-10a-5p; hsa-miR-144-5p; hsa-miR-16-5p; hsa-miR-221-5p; hsa-miR-93-5p
Localization (RNALocate)	Circulating	over-represented	0.0018167	0.0090834	0.0090834	2.85164	7	hsa-miR-10a-5p; hsa-miR-194-5p; hsa-miR-144-5p; hsa-miR-16-5p; hsa-miR-221-5p; hsa-miR-326; hsa-miR-93-5p
Localization (RNALocate)	Mitochondrion	over-represented	0.0170023	0.0344693	0.0344693	1.86929	5	hsa-miR-10a-5p; hsa-miR-194-5p; hsa-miR-16-5p; hsa-miR-221-5p; hsa-miR-93-5p
Localization (RNALocate)	Cytoplasm	over-represented	0.0173817	0.0344693	0.0344693	1.1676	4	hsa-miR-10a-5p; hsa-miR-194-5p; hsa-miR-16-5p; hsa-miR-93-5p
Localization (RNALocate)	Microvesicle	over-represented	0.0204196	0.0344693	0.0344693	1.94787	5	hsa-miR-10a-5p; hsa-miR-194-5p; hsa-miR-16-5p; hsa-miR-326; hsa-miR-93-5p
Localization (RNALocate)	Nucleus	over-represented	0.0206816	0.0344693	0.0344693	1.95349	5	hsa-miR-10a-5p; hsa-miR-194-5p; hsa-miR-16-5p; hsa-miR-326; hsa-miR-93-5p

## Sheet: Table S7
Table S7. Cell Ontology predictions of the seven miRNA
	Cell Ontology	p-value	Enriched / Depleted
mir-194-5p	endodermal cell	5.81e-82	enriched
	epithelial cell	2.00313e-50	enriched
	Hepatocyte	2.16684e-21	enriched
	muscle cell	6.10838e-24	depleted
	lining cell	2.95173e-20	depleted
	fibroblast	3.00496e-18	depleted
mir-10a-5p	kidney epithelial cell	2.2355e-10	enriched
	nephron tubule epithelial cell	9.88046e-10	enriched
	renal cortical epithelial cell	4.47652e-08	enriched
	chondrocyte	5.3443e-08	depleted
	monocyte	2.53052e-07	depleted
	phagocyte	3.35448e-07	depleted
mir-144-5p	leukocyte	1.00147e-16	enriched
	hematopoietic cell	7.65739e-16	enriched
	neutrophil	5.53121e-11	enriched
	epithelial cell	2.42466e-12	depleted
	endodermal cell	8.60562e-07	depleted
	meso-epithelial cell	3.74207e-05	depleted
mir-16-5p	leukocyte	1.67159e-38	enriched
	hematopoietic cell	9.59798e-37	enriched
	myeloid leukocyte	1.63407e-14	enriched
	epithelial cell	4.65163e-09	depleted
	lining cell	2.45035e-05	depleted
	vascular associated smooth muscle cell	2.78517e-05	depleted
mir-221-5p	myeloid leukocyte	1.26267e-50	enriched
	myeloid cell	7.0009e-49	enriched
	classical monocyte	6.12635e-45	enriched
	brain	1.58338e-36	depleted
	forebrain	7.5e-30	depleted
	brain gray matter	5.31839e-25	depleted
mir-326	monocyte	8.47757e-23	enriched
	myeloid leukocyte	9.15349e-21	enriched
	phagocyte	2.87419e-20	enriched
	muscle cell	1.3415e-10	depleted
	smooth muscle cell	2.34127e-07	depleted
	vascular associated smooth muscle cell	3.61915e-07	depleted
mir-93-5p	pluripotent stem cell	2.31068e-11	enriched
	epithelial cell	6.69884e-11	enriched
	endothelial cell	5.49985e-10	enriched
	chondrocyte	7.34437e-08	depleted
	GAG secreting cell	4.4782e-07	depleted
	vascular associated smooth muscle cell	2.32711e-06	depleted

## Sheet: Table S8
Table S8. Cellular location prediction using miRNALoc tool with the seven miRNA set
	hsa-miR-144-5p	hsa-miR-93-5p	hsa-miR-194-5p	hsa-miR-16-5p	hsa-miR-221-5p	hsa-miR-326	hsa-miR-10a-5p
Axon	0.329	0.540	0.458	0.055	0.088	0.198	0.180
Circulating	0.409	0.446	0.293	0.494	0.533	0.461	0.514
Cytoplasm	0.451	0.520	0.473	0.35	0.557	0.334	0.429
Exosome	0.648	0.574	0.626	0.515	0.680	0.650	0.678
Extracellular vesicle	0.580	0.672	0.602	0.673	0.569	0.317	0.500
Microvesicle	0.022	0.014	0.132	0.537	0.776	0.057	0.126
Mitochondrion	0.045	0.328	0.190	0.226	0.243	0.115	0.174
Nucleus	0.387	0.311	0.431	0.434	0.453	0.542	0.518

## Sheet: Table S9
Table S9. Clinical data of the South African cohort
SampleID	Pathology	Age	PSA	Ethinicity	Gleanson score	CRP		miRNA144 ct1	miRNA144 ct2	miRNA144 Average ct	miRNA144 Absolute Q		miRNA10 ct1	miRNA10 ct2	miRNA10 Average ct	miRNA10 Absolute Q		miRNA221 ct1	miRNA221 ct2	miRNA221 Average ct	miRNA221 Absolute Q		miRNA93 ct1	miRNA93 ct2	miRNA93 Average ct	miRNA93 Absolute Q		miRNA194 ct1	miRNA194 ct2	miRNA194 Average ct	miRNA194 Absolute Q		miRNA16 ct1	miRNA16 ct2	miRNA16 Average ct	miRNA16 Absolute Q		miRNA326 ct1	miRNA326 ct2	miRNA326 Average ct	miRNA326 Absolute Q
SAPC0202	BPH	61.0951	0.77	Black				32.33	32.43	32.38	2.36866e+06		33.81	34.24	34.025	2.07697e+06		23.46	23.32	23.39	8.60693e+06		23.25	23.16	23.205	374898		30.42	30.52	30.47	1.39358e+06		19.97	19.95	19.96	1.89387e+07		27.99	27.93	27.96	3.94754e+06
SAPC0138	BPH	61.8617	3.24	Coloured				31.51	31.65	31.58	3.78543e+06		40	40	40	107972		30.96	30.9	30.93	508623		27.24	27.31	27.275	120304		31.18	31.53	31.355	866665		22.5	22.5	22.5	6.61366e+06		34.55	36.53	35.54	136460
SAPC0204	BPH	68.2902	3.95	Black				31.7	31.62	31.66	3.49332e+06		33.75	33.62	33.685	2.45754e+06		24.05	24.04	24.045	6.84867e+06		23.26	23.28	23.27	368449		29.94	30.27	30.105	1.62901e+06		19.98	19.99	19.985	1.87607e+07		28.12	27.83	27.975	3.92099e+06
SAPC0169	BPH	67.0801	4.43	Black				30.16	29.69	29.925	8.90938e+06		34.76	35.09	34.925	1.33047e+06		24.97	24.91	24.94	5.01187e+06		22.99	22.92	22.955	400773		29.31	29.08	29.195	2.40405e+06		19.6	19.71	19.655	2.12507e+07		30.86	30.64	30.75	1.1251e+06
SAPC0210	BPH	72.8433	5.33	Coloured				31.59	31.06	31.325	4.18551e+06		37.09	37.75	37.42	387073		29.72	29.61	29.665	964031		26.3	26.42	26.36	161479		30.63	30.5	30.565	1.33809e+06		22.3	22.35	22.325	7.75272e+06		33.46	33.09	33.275	361273
SAPC0188	BPH	79.4251	7.33	Black				32.18	33.24	32.71	1.98228e+06		34.67	34.78	34.725	1.46889e+06		24.33	24.33	24.33	6.20046e+06		23.91	23.95	23.93	308926		29.15	29.18	29.165	2.43509e+06		19.5	19.54	19.52	2.23623e+07		29.41	29.23	29.32	2.14091e+06
SAPC0190	BPH	74.0068	11.3	Black				30.11	30.3	30.205	7.65998e+06		38.22	39.03	38.625	213216		29.07	29.26	29.165	1.14775e+06		25.62	25.56	25.59	198331		30.29	30.43	30.36	1.4607e+06		21.01	21.08	21.045	1.25717e+07		33.66	35.2	34.43	214863
SAPC0215	BPH	74.0068	11.3	Black				31.06	31.04	31.05	4.85508e+06		37.66	39.04	38.35	244299		27.52	27.13	27.325	2.1809e+06		25.46	25.45	25.455	205610		30.66	32.47	31.565	872470		21.33	20.55	20.94	1.30802e+07		31.62	31.73	31.675	742091
SAPC0167	BPH	67.0472	58.11	Coloured				29.35	29.47	29.41	1.17636e+07		34.52	35.11	34.815	1.4049e+06		23.33	23.3	23.315	8.83511e+06		22.49	22.56	22.525	449525		28.66	28.73	28.695	2.97722e+06		18.53	18.47	18.5	3.28709e+07		28.94	29.07	29.005	2.46686e+06
SAPC0166	BPH	66.1602		Coloured				29.85	30.08	29.965	8.92129e+06		37.88	37.28	37.58	388728		26.88	27.02	26.95	2.58856e+06		24.44	24.43	24.435	270796		29.91	29.81	29.86	1.80896e+06		20.06	20.01	20.035	1.8059e+07		31.55	32.17	31.86	746425
SAPC0312	high GS	85	178.7	Black	4+4			29.08	28.93	29.005	1.46371e+07		36.27	35.28	35.775	873631		24.84	24.94	24.89	5.10007e+06		22.71	22.8	22.755	422753		27.55	27.61	27.58	4.7963e+06		17.96	17.97	17.965	4.02309e+07		30.72	30.57	30.645	1.17953e+06
SAPC0077	high GS	74.8364	16.8	Coloured	4+5	4.65262		32.67	31.98	32.325	2.44001e+06		36.5	37.32	36.91	498195		32.14	32.65	32.395	371924		28.01	27.89	27.95	105625		33.43	33.87	33.65	357678		25.27	25.28	25.275	2.54454e+06		36.52	36.5	36.51	84285.4
SAPC0185	high GS	69.0349	18	Coloured	4+5	4.41995		33.96	33.75	33.855	1.06863e+06		40	40	40	107972		31.96	31.9	31.93	437431		29.64	29.72	29.68	66556.2		34.3	33.44	33.87	325559		24.98	25.11	25.045	2.77545e+06		34.18	35.14	34.66	193741
SAPC0113	high GS	70	18.4	White	4+5			31.72	31.79	31.755	3.31875e+06		40	38.71	39.355	148570		29.21	28.9	29.055	1.19266e+06		26.42	26.43	26.425	158701		32.16	31.62	31.89	759253		23.75	23.81	23.78	4.47519e+06		33.66	33.73	33.695	299069
SAPC0195	high GS	87.2307	26.53	Black	4+5	9.98862		34.01	34.26	34.135	918768		40	40	40	107972		32.46	32.58	32.52	356053		29.48	29.42	29.45	70771		34.14	34	34.07	298870		24.86	24.94	24.9	2.93167e+06		36.9	36.08	36.49	85047.2
SAPC0196	high GS	81.4839	39.3	Coloured	4+5			31.57	31.87	31.72	3.38203e+06		34.58	34.49	34.535	1.6137e+06		25.92	25.84	25.88	3.61057e+06		25.07	25.06	25.065	228171		30.28	30.55	30.415	1.42674e+06		21.23	21.16	21.195	1.18793e+07		30.32	29.96	30.14	1.4804e+06
SAPC0282	high GS	81.4839	39.3	Coloured	4+5	4.04044		30.45	30.77	30.61	6.15621e+06		35.88	36.07	35.975	791307		25.9	25.8	25.85	3.64856e+06		24.89	24.91	24.9	238447		29.85	29.87	29.86	1.80896e+06		20.42	20.44	20.43	1.58585e+07		30.66	30.88	30.77	1.11502e+06
SAPC0120	high GS	82.2752	289.9	Black	4+5	7.18255		32.22	31.72	31.97	2.95521e+06		37.31	37.82	37.565	360272		30.22	30.18	30.2	799890		25.66	25.62	25.64	195702		29.88	29.78	29.83	1.83232e+06		20.43	20.44	20.435	1.58286e+07		33.15	33.49	33.32	354032
SAPC0183	high GS	63.9288	34.2	Coloured	5+4	18.7254		35.25	34.8	35.025	568367		40	40	40	107972		34.51	33.27	33.89	220770		30.72	30.32	30.52	53186		35.26	35.26	35.26	179663		26.62	26.66	26.64	1.5196e+06		36.91	36.91	36.91	70403.9
SAPC0164	low GS	74.1574	2.5	Black	3+3	6.88617		31.93	31.1	31.515	3.77764e+06		36.51	37.31	36.91	498195		25.54	25.56	25.55	4.05113e+06		25.57	25.57	25.57	199393		29.71	29.68	29.695	1.94122e+06		20.79	20.73	20.76	1.40003e+07		30.57	30.25	30.41	1.31106e+06
SAPC0277	low GS	63.7	2.78	White	3+3			29.89	29.88	29.885	9.10378e+06		37.21	36.39	36.8	526066		26.9	26.6	26.75	2.66537e+06		23.94	24.02	23.98	304830		28.06	28.07	28.065	3.89785e+06		19.1	19.11	19.105	2.61567e+07		31.56	31.48	31.52	795687
SAPC0309	low GS	58	8.29	Coloured	3+3			30.89	31.23	31.06	4.82895e+06		38.02	38.21	38.115	274427		27.7	27.84	27.77	1.86729e+06		26.72	26.79	26.755	145318		31.85	31.55	31.7	823524		23.33	23.27	23.3	5.36462e+06		31.6	31.16	31.38	847416
SAPC0203	low GS	66.8364	18.56	Coloured	3+3	3.97436		31.1	31.28	31.19	4.5018e+06		36.9	36.76	36.83	518314		24.73	24.7	24.715	5.42114e+06		24.46	24.43	24.445	269243		30.53	30.44	30.485	1.38467e+06		21.46	21.44	21.45	1.07886e+07		28.94	28.92	28.93	2.55152e+06
SAPC0238	low GS	92.4956	25.43	Coloured	3+3			32.19	32.06	32.125	2.71808e+06		37.84	37.39	37.615	351467		26.93	26.93	26.93	2.50314e+06		25.49	25.48	25.485	203969		32.36	31.81	32.085	698502		22.7	22.74	22.72	6.67833e+06		31.25	31.65	31.45	821145
SAPC0259	low GS	70.2313	27.92	Coloured	3+3	3.81735		30.83	30.6	30.715	5.81709e+06		36.65	36.91	36.78	531298		26.1	26.05	26.075	3.37311e+06		24.34	24.51	24.425	270685		29.52	29.49	29.505	2.10555e+06		20.78	20.84	20.81	1.37384e+07		29.92	30.12	30.02	1.56252e+06
SAPC0279	low GS	71.6906	3.83	White	3+4	4.83512		31.67	31.55	31.61	3.58886e+06		37.87	37.69	37.78	323909		26.82	26.87	26.845	2.57848e+06		25.08	25.13	25.105	225748		30.72	30.65	30.685	1.27115e+06		21.5	21.49	21.495	1.06068e+07		31.75	30.88	31.315	872564
SAPC0106	low GS	55.1622	7.42	Coloured	3+4			31.77	31.58	31.675	3.46516e+06		36.44	35.97	36.205	706179		27.68	27.65	27.665	1.93696e+06		24.88	24.91	24.895	238765		30.18	30.87	30.525	1.36118e+06		21	21	21	1.27872e+07		31.57	31.68	31.625	758974
SAPC0206	low GS	70.5763	9.27	Coloured	3+4	8.88342		31.2	30.67	30.935	5.16592e+06		35.7	35.66	35.68	915683		25.18	25.34	25.26	4.48245e+06		23.72	23.74	23.73	325869		30.13	29.71	29.92	1.76313e+06		20.51	20.48	20.495	1.5474e+07		28.77	28.57	28.67	2.86814e+06
SAPC0133	low GS	56.7	13	Coloured	3+4			31.75	31.84	31.795	3.24789e+06		37.85	37.6	37.725	332846		32.98	32.5	32.74	329748		26.98	26.96	26.97	137212		30.81	30.9	30.855	1.18201e+06		23.07	23.09	23.08	5.82938e+06		36.73	36.25	36.49	85047.2
SAPC0112	low GS	67.8357	19.2	Coloured	3+4			31.86	32.21	32.035	2.85335e+06		39.03	38.96	38.995	177542		32.23	31.86	32.045	420228		27.42	27.46	27.44	121032		32.19	32.13	32.16	676453		23.75	23.77	23.76	4.50912e+06		35.46	34.52	34.99	167010
SAPC0122	low GS	62.7187	17.17	Coloured	4+3	83.4391		31.04	31.29	31.165	4.56295e+06		37.09	37.15	37.12	449022		29.84	30.19	30.015	853219		25.24	25.42	25.33	212587		29.67	29.67	29.67	1.96209e+06		21.34	21.5	21.42	1.09116e+07		34.19	34.03	34.11	248134
SAPC0192	metastatic	80.9199	41.68	Coloured	4+5	29.7473		32.62	32.54	32.58	2.12633e+06		35.41	34.94	35.175	1.17565e+06		27.76	27.77	27.765	1.87055e+06		25.25	25.27	25.26	216597		28.81	29.02	28.915	2.70988e+06		21.63	21.56	21.595	1.02137e+07		31.12	31.01	31.065	976437
SAPC0191	metastatic	61.8207	576	White	5+4	630.643		31.6	32.26	31.93	3.01969e+06		34.79	34.11	34.45	1.68303e+06		26.16	26.03	26.095	3.34965e+06		24.75	24.76	24.755	247858		28.66	28.49	28.575	3.134e+06		20.08	20.08	20.08	1.80995e+07		30.76	30.44	30.6	1.20365e+06
SAPC0249	metastatic	63.0418	1070	Coloured	5+4	62.3159		32.08	32.46	32.27	2.51351e+06		39.16	40	39.58	132916		28.51	28.43	28.47	1.46269e+06		27.67	27.69	27.68	113520		33.02	32.65	32.835	506835		24.62	24.56	24.59	3.29579e+06		30.89	31.05	30.97	1.01908e+06
SAPC0159	metastatic	75.206	5000	Black	5+5	290.966		31.98	31.66	31.82	3.20436e+06		36.06	35.66	35.86	837646		27.67	27.6	27.635	1.95734e+06		25.31	25.45	25.38	209768		27.82	27.87	27.845	4.28239e+06		20.56	20.53	20.545	1.51845e+07		31.1	31.21	31.155	937690
SAPC0180	metastatic	58.0561	5000	Black	5+5	405.056		35.15	34.61	34.88	614625		40	40	40	107972		31.58	31.32	31.45	517174		30.94	31.14	31.04	46292.1		34.42	34.1	34.26	275545		26.73	26.67	26.7	1.48555e+06		36.07	34.82	35.445	136095

[truncated: 1 more sheets: Table S10]
